# Supplementary material for: School’s out for summer–Differences in training characteristics between adolescent biathletes of different performance levels
Source: PLoS One. 2023 Aug 24;18(8):e0290408. doi: 10.1371/journal.pone.0290408 (PMC10449162; doi:10.1371/journal.pone.0290408)
Supplement: S1 File — (XLSX) [file pone.0290408.s001.xlsx]

## Sheet: Blad1
Sex	Landslag	Säsong	Årskurs	Total tid	A1	A2	A30	A3	A3+	HIT	LIT	SF	SK	SS	RF	RK	RS	L	SG	C	SM	ÖT	SportSpecifik	Non-specific	% SportSpecific	%Non-specific	Skador n_dagar	Sjukdom n_dagar	N_Plan_Pass	Plan_A1	Plan_A2	Plan_A30	Plan_A3	Plan_A3+	Plan_psoc	N_pass	Pass_A1	Pass_A2	Pass_A30	Pass_A3	Pass_A3+	Ospec	%Genomförd	G/P_15%	AvA1Dur	AvA2Dur	AvA3-Dur	AvA3Dur	AvA3+Dur
M	0	2021/2022	4	459.15	367.5	40.3833	16.4833	32.3667	1.16667	50.0167	407.883	110.4	39.5	4.03333	64.0833	51.5833	8.83333	117.833	9.31667	37.0333	0	14.1167	278.433	178.3	0.60641	0.388326	0	27	319	301	33	55	93	17	2	277	265	35	51	69	16	1	86.8339	1	1.38679	1.15381	0.323203	0.469082	0.0729167
M	0	2020/2021	3	536.483	443.4	33.8	17.7	35.9833	4.46667	58.15	477.2	116.467	72.3333	7.55	58.6	62.2	13	137.9	3.4	15.8667	0	37.1667	330.15	194.333	0.615397	0.362236	0	20	331	319	28	72	92	14	1	318	308	29	65	75	16	2	96.0725	1	1.43961	1.16552	0.272308	0.479778	0.279167
M	0	2019/2020	2	522.233	429.933	27.75	20.9167	29.1833	12.2833	62.3833	457.683	150.517	54.65	4.43333	57.2167	50.25	8.15	149.267	9.56667	17.4167	0	17.15	325.217	193.4	0.622742	0.370333	0	17	332	326	21	81	85	35	0	329	317	34	76	71	34	2	99.0964	1	1.35626	0.816176	0.275219	0.411033	0.361275
M	0	2018/2019	1	380.617	300.833	33.75	6.78333	26.8	12.45	46.0333	334.583	132.517	45.3333	0.5	26.5833	21.25	4.08333	93.5167	4.83333	11.5	0	34	230.267	143.85	0.604983	0.377939	1	4	280	269	29	19	71	33	0	240	227	32	19	60	34	0	85.7143	1	1.32526	1.05469	0.357018	0.446667	0.366176
M	0	2021/2022	4	400.517	327.917	33.1667	10.9833	27.0167	0.766667	38.7667	361.083	104.517	39.9167	3	70.2833	43.9833	1.83333	76.35	0.716667	37.1667	4.91667	17.1667	263.533	136.317	0.657983	0.340352	0	26	287	286	36	45	76	14	0	245	232	29	35	57	10	2	85.3659	1	1.41343	1.14368	0.31381	0.473977	0.0766667
M	0	2020/2021	3	564.85	480.35	26.0833	13.75	35.2833	8.13333	57.1667	506.433	140.617	79.8167	4	91.1667	81.2	4.58333	121.717	4.5	5.5	0	11.1667	401.383	142.883	0.710602	0.252958	0	4	341	329	28	71	92	13	1	325	316	23	57	69	24	3	95.3079	1	1.52009	1.13406	0.241228	0.511353	0.338889
M	0	2019/2020	2	506.567	433.267	16	16.8	26.8667	13.6333	57.3	449.267	162.133	66	2.5	61.6667	56.2167	3.25	115.533	5.4	19.4167	0	14.45	351.767	154.8	0.694413	0.305587	0	24	330	325	17	74	88	38	0	302	292	20	64	66	36	0	91.5152	1	1.48379	0.8	0.2625	0.407071	0.378704
M	0	2018/2019	1	421.3	351.367	26.9167	5.18333	21.45	16.3833	43.0167	378.283	122.233	67.75	1.91667	28.8333	52.1167	3.15	130.367	2.43333	0.25	0	12.25	276	145.3	0.655115	0.344885	0	36	281	268	22	20	66	38	0	273	255	24	16	50	44	0	97.153	1	1.37791	1.12153	0.323958	0.429	0.372348
M	0	2020/2021	4	665.383	555.467	34.25	16.2833	34.15	25.2333	75.6667	589.717	163.7	52.1667	16.5833	134.95	85.3333	20.5167	159.633	4.91667	16.25	0	10.0833	473.25	190.883	0.711244	0.286877	0	11	394	384	23	76	83	36	0	364	358	44	53	48	53	0	92.3858	1	1.55158	0.778409	0.307233	0.711458	0.476101
M	0	2019/2020	3	575.883	491.633	17.0833	15.3833	36.5833	15.2	67.1667	508.717	170.517	71.1667	8.83333	77.2333	72.6333	12.9167	137.367	10.1	8.5	0	6.61667	413.3	162.583	0.71768	0.28232	0	33	358	350	18	79	82	41	0	379	369	33	57	65	59	0	105.866	1	1.33234	0.517677	0.269883	0.562821	0.257627
M	0	2018/2019	2	513.7	431.017	27.5833	3.85	31.0167	17.7333	52.6	458.6	146.317	61	10.5	71.9667	34.1667	14.25	158.217	4.95	2.91667	0	6.41667	338.2	172.5	0.658361	0.335799	0	12	320	302	29	27	64	42	0	331	322	21	59	72	39	0	103.438	1	1.33856	1.31349	0.0652542	0.430787	0.454701
M	0	2017/2018	1	117.083	100.5	1.25	1.6	4.06667	7.91667	13.5833	101.75	74.1667	29.0833	1.5	0	0	0	10.5833	0	0	0	0	104.75	10.5833	0.894662	0.0903915	0	6	107	106	6	15	13	30	0	307	293	24	24	57	45	2	286.916	15	0.343003	0.0520833	0.0666667	0.071345	0.175926
W	0	2021/2022	4	410.433	342.667	30.9167	7.93333	25.4167	1.63333	34.9833	373.583	129.417	42.5833	2	58.6667	29.8333	4.5	49.2667	1.85	60.7167	1.58333	21.3	267	134.717	0.650532	0.32823	0	24	296	274	26	37	77	11	4	260	243	23	27	60	9	1	87.8378	1	1.41015	1.3442	0.293827	0.423611	0.181481
W	0	2020/2021	3	462.65	365.867	43.3667	8.91667	40.3	4.2	53.4167	409.233	84.85	47	5.9	71.3	62.7833	8.86667	64.3333	4.91667	49.5	0	57.2	280.7	175.95	0.606722	0.380309	0	33	350	326	42	45	99	17	0	311	289	42	40	89	15	1	88.8571	1	1.26597	1.03254	0.222917	0.452809	0.28
W	0	2019/2020	2	440.75	382.717	17.1333	6.95	29.0333	4.91667	40.9	399.85	103.433	33.9667	5.91667	41.0667	32.35	6.58333	69.2333	2.9	66.7833	0	78.5167	223.317	217.433	0.506674	0.493326	1	41	278	274	11	59	82	17	0	290	284	17	36	69	14	1	104.317	1	1.34759	1.00784	0.193056	0.420773	0.35119
W	0	2018/2019	1	444.083	350.183	52.1667	2.56667	27.2167	5.61667	35.4	402.35	102.1	64.1833	9.86667	56.3833	46.0167	5.5	70.4833	1	34.95	0	50.1	284.05	156.533	0.639632	0.352486	12	19	284	262	35	18	67	25	3	273	246	44	15	63	15	4	96.1268	1	1.42351	1.18561	0.171111	0.432011	0.374444
W	0	2019/2020	4	591.967	499.367	23	20.8667	28.75	16.65	66.2667	522.367	178.65	54.6667	2	70.6333	54.0333	13	149.8	9.26667	34.6667	0	25.25	372.983	218.983	0.630075	0.369925	0	14	392	373	27	82	65	47	1	354	343	19	75	57	43	3	96.1268	1	1.45588	1.21053	0.278222	0.504386	0.387209
W	0	2018/2019	3	536.5	463.933	24.9167	8.4	19.7	15.55	43.65	488.85	141.917	38.0833	2.25	78.3333	29.25	25.75	163.4	6.93333	33.9167	0	15.1667	315.583	219.417	0.588226	0.408978	0	21	360	344	41	41	69	41	2	315	307	26	41	47	44	5	90.3061	1	1.51118	0.958333	0.204878	0.419149	0.353409
W	0	2017/2018	2	518.833	457.117	14.05	9.96667	25.3833	11.0667	46.4167	471.167	140.1	62.6667	14	52.3667	31.0833	20	147.267	3.71667	35.3333	0	12.3	320.217	198.617	0.617186	0.382814	0	10	296	294	27	47	72	50	0	295	292	17	45	55	30	2	87.5	1	1.56547	0.826471	0.221481	0.461515	0.368889
W	0	2016/2017	1	399.717	332.267	20.6667	4.96667	29.05	12.5167	46.5333	352.933	134.5	43.0833	5.91667	58.1	42.1667	1.66667	70.9333	8.01667	27.5	0	7	285.433	113.45	0.714089	0.283826	0	10	291	271	25	29	66	52	5	254	237	17	22	61	33	1	99.6622	1	1.40197	1.21569	0.225758	0.47623	0.379293
W	0	2021/2022	4	432.617	354.75	31	13.0167	32.4833	1.36667	46.8667	385.75	130.167	47.8333	2.58333	83.15	44.75	0.0833333	70.4	6.1	27.25	2.88333	14.6667	308.567	121.3	0.713257	0.280387	5	13	328	307	32	43	83	12	0	286	271	26	35	69	10	0	87.1951	1	1.30904	1.19231	0.371905	0.470773	0.136667
W	0	2020/2021	3	396.433	327.583	30.0667	8.85	27.2667	2.66667	38.7833	357.65	93.8333	29.5	0	67.1667	48.3333	7.66667	81.05	8.45	34.75	0	24.6833	246.5	148.933	0.621794	0.375683	10	22	333	314	37	48	85	17	0	278	265	29	38	62	10	0	83.4835	-15	1.23616	1.03678	0.232895	0.439785	0.266667
W	0	2019/2020	2	358.567	307.633	7.83333	12.8667	23.2	7.03333	43.1	315.467	117.433	53.75	0.666667	33	29.2667	2	72.8	2.9	29.5	0	17.25	236.117	122.45	0.658501	0.341499	2	67	321	316	17	76	90	28	0	241	236	11	51	56	21	0	75.0779	-15	1.30353	0.712121	0.252288	0.414286	0.334921
W	0	2018/2019	1	370.083	288.25	39.5	18.0833	12.8333	11.4167	42.3333	327.75	101.167	51.8333	0.166667	30	39	5.33333	54.1667	3.33333	41	0	38.5833	227.5	137.083	0.614726	0.370412	2	60	292	258	39	30	49	37	0	253	222	34	28	29	29	0	86.6438	1	1.29842	1.16176	0.645833	0.442529	0.393678
W	0	2021/2022	4	367.917	284.917	43.8	12.85	24.4667	1.88333	39.2	328.717	67.3333	32	0	80.3333	47	5.5	76.75	2.5	20.5	0	20.0167	232.167	119.767	0.631031	0.325527	0	6	333	307	38	45	80	17	0	337	311	38	40	64	27	0	101.201	1	0.916131	1.15263	0.32125	0.382292	0.0697531
W	0	2020/2021	3	379.683	301.75	30.8167	6.86667	37.4333	2.81667	47.1167	332.567	102.25	55.3333	0	55.5833	38.9167	9.41667	78.7667	4.73333	0.75	0	33.9333	261.5	118.183	0.688732	0.311268	0	0	353	332	40	43	100	15	0	351	331	41	38	94	13	1	99.4334	1	0.911631	0.751626	0.180702	0.398227	0.216667
W	0	2019/2020	2	206.583	175.167	3.08333	7.21667	15.1	6.01667	28.3333	178.25	46	27.5	0	28.75	20.25	5.5	46.2	3.88333	6.5	0	22	128	78.5833	0.619605	0.380395	10	20	322	315	15	77	82	37	0	298	293	18	62	67	34	0	92.5466	1	0.597838	0.171296	0.116398	0.225373	0.176961
W	0	2018/2019	1	358.167	292	29.0833	2.75	26.4167	7.91667	37.0833	321.083	67.8333	46.4167	0.5	55.0833	57.5833	5.5	96.0833	7.41667	0	0	16.25	232.917	119.75	0.650302	0.334342	0	15	285	271	29	16	62	36	2	283	274	30	19	57	37	0	99.2982	1	1.06569	0.969444	0.144737	0.46345	0.213964
M	0	2020/2021	4	641.667	517.05	43.8333	22.0833	40.75	17.95	80.7833	560.883	155.083	36.9167	2.33333	89.3333	71.5	13.6667	201.483	8.93333	34.5	0	25.6667	368.833	270.583	0.574805	0.421688	0	0	314	303	26	71	87	21	0	405	393	70	107	90	49	0	128.981	15	1.31565	0.62619	0.206386	0.452778	0.366327
M	0	2019/2020	3	519.5	413.417	37.3333	16.45	38.4333	13.8667	68.75	450.75	147.5	49.25	6.5	55.8333	54.5333	16.3	148.65	6.43333	15.9167	0	18.5833	329.917	189.583	0.635066	0.364934	0	25	348	339	23	80	88	36	0	337	328	68	83	91	35	0	96.8391	1	1.26042	0.54902	0.198193	0.422344	0.39619
M	0	2018/2019	2	482.517	407.583	27	10.5	25.6	11.8333	47.9333	434.583	143.167	45.8333	10.0833	51.3333	34.1667	15.4167	142.267	7.5	11.25	0	21.5	300	182.517	0.62174	0.37826	0	0	300	287	33	28	61	36	0	317	313	38	44	63	36	0	105.667	1	1.30218	0.710526	0.238636	0.406349	0.328704
M	0	2017/2018	1	432.417	334.633	30.6333	9.78333	28.55	12.3167	50.65	365.267	119.867	61.5	8.91667	44.8833	18.6667	7.83333	121.417	7.75	17.6667	0	23.75	261.667	170.583	0.605126	0.394488	0	0	274	269	27	38	67	44	0	278	250	33	35	77	41	4	101.46	1	1.33853	0.928283	0.279524	0.370779	0.300407
W	0	2021/2022	4	249.6	195.95	22.3333	7.21667	19.6667	4.43333	31.3167	218.283	74.25	20.5	0	32.4167	27	1.91667	64.3	1.13333	10.4167	1.5	16.1667	156.083	93.5167	0.625334	0.374666	0	26	315	286	37	38	86	16	2	186	176	24	20	43	13	0	59.0476	-15	1.11335	0.930556	0.360833	0.457364	0.341026
W	0	2020/2021	3	360.333	285.5	40.75	7.55	18.8167	7.71667	34.0833	326.25	73.3333	43.9167	0.166667	48.6667	34.8333	4	104.5	5.25	22.5833	0	23.0833	204.917	155.417	0.568686	0.431314	0	22	333	317	35	47	93	15	0	249	243	54	32	46	20	0	74.7748	-15	1.1749	0.75463	0.235937	0.409058	0.385833
W	0	2019/2020	2	370.5	264.3	58.95	18.6	20.8333	7.48333	46.9167	323.25	78.6667	40.25	0.5	45.0833	48	1.25	90.6	6.73333	31.9167	0	27.5	213.75	156.75	0.576923	0.423077	0	65	337	330	18	72	90	31	0	245	239	67	60	56	24	1	72.7003	-15	1.10586	0.879851	0.31	0.372024	0.311806
W	0	2018/2019	1	405.483	323.55	38.4833	9.01667	19.2333	10.9833	39.2333	362.033	87.9167	43.3333	5.91667	54.4333	29.85	10.3333	112.267	4.51667	13.2833	0	43.6333	231.783	173.7	0.571622	0.428378	4	32	283	269	29	21	69	31	0	267	247	41	23	45	29	6	94.3463	1	1.30992	0.938618	0.392029	0.427407	0.378736
M	1	2020/2021	4	698.6	578.083	40.9333	29.9333	26.6	19.1167	75.65	619.017	161.367	71.9833	2.76667	113.15	57.4167	11.6333	178.7	1.06667	93.9667	0	5.88333	418.317	279.617	0.598793	0.400253	0	0	361	310	51	25	49	44	3	402	398	76	56	57	57	9	111.357	1	1.45247	0.538596	0.534524	0.466667	0.33538
M	1	2019/2020	3	628.1	532.533	35.6833	22.1667	20.8333	13.55	56.55	568.217	180.95	59.4333	3.75	88.2333	54.5167	16.5833	148.717	4.26667	45.4	0	26.25	403.467	224.633	0.642361	0.357639	0	0	277	206	25	7	24	61	11	378	375	101	78	67	51	9	136.462	15	1.42009	0.3533	0.284188	0.310945	0.265686
M	1	2018/2019	2	523.683	456.9	9.95	11.3333	23.6833	20.4833	55.5	466.85	157.967	41.4333	5.75	75.7	56.7333	11.2333	130.367	5.15	15.2333	0	21.7667	348.817	172.517	0.666083	0.329429	0	0	69	67	7	4	12	10	1	316	313	15	19	45	52	2	457.971	15	1.45974	0.663333	0.596491	0.526296	0.39391
M	1	2017/2018	1	502.883	436.817	12.6333	3.88333	32.4667	12.0833	48.4333	449.45	155.983	61.7167	8.95	62.8333	40.5833	6.8	102.617	6.41667	18.1167	0	38.8667	336.867	166.017	0.66987	0.33013	1	15	15	13	1	0	2	2	3	285	279	14	7	63	35	1	1900	15	1.56565	0.902381	0.554762	0.515344	0.345238
M	1	2018/2019	4	484.717	425.45	12.6333	6.1	12.1	28.4333	46.6333	438.083	131.933	54.5	3.75	47.0167	64.4333	2.6	122.6	5.43333	39.6	0	10.0333	304.233	177.667	0.627652	0.366537	0	4	124	84	17	5	15	36	1	285	281	16	10	24	64	1	229.839	15	1.51406	0.789583	0.61	0.504167	0.444271
M	1	2017/2018	3	552.25	492.65	6.85	4.35	16.1333	24.2333	44.7167	499.5	132.933	60.5833	3.41667	61.25	74.8167	16.5833	131.567	2.95	49.2833	0	16.8667	349.583	200.667	0.633016	0.363362	0	0	142	119	12	4	15	33	3	314	305	10	5	27	54	7	221.127	15	1.61525	0.685	0.87	0.597531	0.448765
M	1	2016/2017	2	506	452.4	2.5	0.783333	16.5667	23.6	40.95	454.9	114.483	60.2167	3.08333	49.45	89.9	1	111.117	1.25	66.25	0	9.25	318.133	187.867	0.628722	0.371278	0	11	43	39	1	0	9	6	2	268	257	2	2	32	55	9	623.256	15	1.76031	1.25	0.391667	0.517708	0.429091
M	1	2015/2016	1	408.433	322.417	13.2667	0.45	11.7167	18.15	30.3167	335.683	99.5667	56.6667	13.4167	32	60.7167	6.9	72.1333	0	57.6333	0	4.08333	269.267	133.85	0.659267	0.327716	0	34	136	125	4	1	19	16	5	250	202	11	1	23	37	36	183.824	15	1.59612	1.20606	0.45	0.50942	0.490541
W	1	2018/2019	4	540.85	452.933	27.05	11.5	30.9167	16.95	59.3667	479.983	153.233	58.25	2.66667	79.45	67.25	15.3	126.783	2.83333	21.5	0	13.5833	376.15	164.7	0.695479	0.304521	0	40	230	196	24	14	48	40	1	324	313	30	14	53	55	2	140.87	15	1.44707	0.901667	0.821429	0.583333	0.308182
W	1	2017/2018	3	464.833	407.7	14.0667	9.83333	19.5667	13.6667	43.0667	421.767	125.2	55.6333	4.91667	61.3333	61.4167	9.35	112.45	9.2	19.25	0	6.08333	317.85	146.983	0.683793	0.316207	0	22	173	151	25	9	13	25	1	292	290	22	11	36	39	0	168.786	15	1.40586	0.639394	0.893939	0.543519	0.350427
W	1	2016/2017	2	438.833	391.2	8.83333	2.91667	18.1667	17.2167	38.3	400.033	116.433	67.2833	0.75	45.0333	64.5	9	115.667	4.25	9.25	0	6.66667	303	135.833	0.690467	0.309533	4	23	87	82	7	0	15	14	1	252	244	11	3	36	49	1	289.655	15	1.60328	0.80303	0.972222	0.50463	0.351361
W	1	2015/2016	1	314.733	258.667	16.9167	2.83333	16.9	15.0167	34.75	275.583	97.1333	65.0833	3.16667	18.2167	36.0667	4	70.2333	3.66667	14	0	3.16667	223.667	91.0667	0.710655	0.289345	0	40	160	135	14	1	29	22	7	216	185	18	2	39	36	6	135	15	1.3982	0.939815	1.41667	0.433333	0.41713
M	1	2021/2022	4	538.933	448.7	25.5833	21.8167	17.2	25.6333	64.65	474.283	161.15	64.75	0.866667	89.3333	76.5667	7.28333	94.8333	4.16667	34.1333	0.116667	5.73333	399.95	138.983	0.742114	0.257886	0	10	11	9	1	1	1	1	0	355	352	56	45	39	70	0	3227.27	15	1.27472	0.456845	0.484815	0.441026	0.36619
M	1	2020/2021	3	500.6	421.383	27.4	11.3833	16.85	23.5833	51.8167	448.783	135.633	52.85	3.5	83.9333	54.0167	12.55	98.6	5.05	47.4833	0	6.98333	342.483	158.117	0.684146	0.315854	0	27	58	54	9	1	11	9	1	321	318	60	21	38	64	0	553.448	15	1.3251	0.456667	0.542063	0.443421	0.36849
M	1	2019/2020	2	485.5	390.533	43.7333	0	39.8667	11.3667	51.2333	434.267	155.8	73.0667	3.08333	50.65	58.95	4.95	94.1667	16.2667	18.3667	0	10.2	346.5	139	0.713697	0.286303	0	7	0	0	0	0	0	0	0	320	316	130	0	107	66	0	#DIV/0!	15	1.23586	0.33641	#DIV/0!	0.372586	0.172222
M	1	2018/2019	1	400.383	341.15	16.5333	0	35.4667	6.6	42.0667	357.683	127.75	55.9333	2.7	31.4667	43.2833	2.33333	75.1	13.8	21.5833	0	26.4333	263.467	136.917	0.658036	0.341964	0	10	35	31	3	0	14	3	0	289	279	52	0	99	42	2	825.714	15	1.22276	0.317949	#DIV/0!	0.358249	0.157143
M	0	2021/2022	4	415.383	354.9	30.9833	12.9167	9.55	7.03333	29.5	385.883	124.067	41.8167	0	48.3	14.6	0	182.2	0	0	0	4.4	228.783	186.6	0.550776	0.449224	0	25	0	0	0	0	0	0	0	533	471	110	51	45	27	5	#DIV/0!	15	0.753503	0.281667	0.253268	0.212222	0.260494
M	0	2020/2021	3	397.083	335.233	19.15	12.5833	19.7167	7.16667	39.4667	354.383	81.75	59.4167	2.56667	16.85	3.56667	10.8333	211.883	2.45	0	0	1	174.983	215.333	0.440672	0.542288	0	19	46	38	3	3	9	4	1	468	433	38	31	67	27	6	1017.39	15	0.774211	0.503947	0.405914	0.294279	0.265432
M	0	2019/2020	2	399.267	358.55	4.61667	0	13.35	19.3	32.65	363.167	63.35	54	15.0833	21.5167	10.6333	0.45	227.533	2.58333	1.58333	0	1	165.033	232.7	0.413341	0.582819	0	13	35	27	5	0	8	4	1	411	390	7	0	41	54	7	1174.29	15	0.919359	0.659524	#DIV/0!	0.32561	0.357407
M	0	2018/2019	1	351.9	276.75	7.83333	0	22.5	10.9833	33.4833	284.583	109.567	47.05	7.66667	20.1167	2	0	108.967	1.16667	34.1167	0	10.1667	186.4	154.417	0.529696	0.438808	22	36	32	19	7	0	9	3	5	287	240	10		56	34	26	896.875	15	1.15312	0.783333	#DIV/0!	0.401786	0.323039
M	0	2021/2022	4	611.383	533.033	18.4833	23.0333	24.55	11.95	59.5333	551.517	173.35	76.05	5	92.05	55.5167	7.48333	160.6	6.33333	34.6667	0	0	409.45	201.6	0.669711	0.329744	0	3	374	310	31	28	25	68	11	373	370	27	35	49	34	2	99.7326	1	1.44063	0.684568	0.658095	0.50102	0.351471
M	0	2020/2021	3	526.95	447.867	15.8833	27.2167	23.8333	7.48333	58.5333	463.75	156.317	73.55	2.26667	48.3833	48.1333	5.21667	134.467	4.95	52.75	0	0	333.867	192.167	0.633583	0.364677	0	4	328	246	30	21	23	75	21	330	319	29	42	55	29	6	100.61	1	1.40397	0.547701	0.648016	0.433333	0.258046
M	0	2019/2020	2	351.983	314.317	6.26667	3.73333	24.95	1.3	29.9833	320.583	103.417	67.1833	3	25.4333	39.8167	2.66667	93.05	0.833333	15.9167	0	0.666667	241.517	110.467	0.686159	0.313841	0	17	0	0	0	0	0	0	0	229	221	12	9	69	9	1	#DIV/0!	15	1.42225	0.522222	0.414815	0.361594	0.144444
M	0	2018/2019	1	341	306.533	2.16667	0.833333	27.45	2.01667	30.3	308.7	74.4833	43.25	4.16667	45.3167	28.8667	10.8	101.8	2.65	19.75	0	9.91667	206.883	134.117	0.606696	0.393304	2	21	3	3	0	0	1	0	0	232	216	3	4	66	8	2	7733.33	15	1.41914	0.722222	0.208333	0.415909	0.252083
W	0	2021/2022	4	354.283	307.033	19.5833	10.4333	7.53333	9.7	27.6667	326.617	65.7	44.7667	1.88333	62.8167	31.2	3.76667	122.9	5.28333	15.2167	0	0.75	210.133	144.15	0.593122	0.406878	0	38	278	233	41	22	25	33	3	281	277	45	19	24	35	0	101.079	1	1.10842	0.435185	0.549123	0.313889	0.277143
W	0	2020/2021	3	457.817	364.883	43.8	19.1333	13.9333	16.0667	49.1333	408.683	96.9667	43.0667	2.51667	88.7167	40.7833	1.91667	148.733	0.5	21.1833	0	13.4333	273.967	183.85	0.59842	0.40158	0	16	340	279	46	16	46	48	6	355	346	97	53	36	47	0	104.412	1	1.05458	0.451546	0.361006	0.387037	0.341844
W	0	2019/2020	2	280.633	238.217	10.4167	0	15.8333	15.3	31.1333	248.633	60.8833	22.5833	2.41667	46.45	32.3167	5.75	96.8167	1.16667	6.11667	0	6.13333	170.4	110.233	0.607198	0.392802	0	10	13	13	0	0	4	0	0	215	198	14	0	33	35	1	1653.85	15	1.20311	0.744048	#DIV/0!	0.479798	0.437143
W	0	2018/2019	1	286.8	229.05	13.8833	0	19.1167	15.2333	34.35	242.933	93.0833	28.4167	0	33.9833	17.7333	7	65.8	9.66667	11.1667	0	19.95	180.217	106.583	0.628371	0.371629	0	24	52	50	2	0	12	5	3	223	192	17	0	39	37	8	428.846	15	1.19297	0.816667	#DIV/0!	0.490171	0.411712
M	0	2020/2021	4	557.95	461.083	31.0167	24.05	19.2	21.95	65.2	492.1	161.783	43.8333	9.8	75.9667	33.05	12.7167	139.683	1.66667	60.2833	0	15.5833	337.15	217.217	0.604266	0.389312	0	14	161	122	12	5	13	40	1	354	349	46	27	43	59	1	219.876	15	1.32116	0.674275	0.890741	0.446512	0.372034
M	0	2019/2020	3	435.017	367.783	27.75	7.33333	11.5	15.5667	34.4	395.533	113.567	58.55	3.58333	53.0833	25.0833	6.41667	110.6	2.38333	39.5833	0	16.5833	260.283	169.15	0.59833	0.388836	0	54	22	18	4	1	2	2	0	290	281	42	16	31	50	5	1318.18	15	1.30884	0.660714	0.458333	0.370968	0.311333
M	0	2018/2019	2	431.067	375.25	12.6167	0.266667	16.65	19.9667	36.8833	387.867	133.967	56.7167	6.25	54.4	45.1667	3.55	89.25	4.33333	20.0667	0	16.6167	300.05	130.267	0.696064	0.302196	0	26	15	15	0	0	4	1	0	287	268	13	1	37	53	5	1913.33	15	1.40019	0.970513	0.266667	0.45	0.37673
M	0	2017/2018	1	387.817	329.383	5.05	0.5	24.0167	12	36.5167	334.433	113.017	50	0	38.3	71.0667	8.5	74.9167	0.15	14.4167	0	15.9833	280.883	105.467	0.724268	0.27195	0	26	30	23	0	0	6	2	2	268	230	22	1	64	37	23	893.333	15	1.4321	0.229545	0.5	0.37526	0.324324
M	1	2021/2022	4	620.117	531.533	31.25	21.6167	16.5667	18.2333	56.4167	562.783	187.333	45.5	0.916667	100.483	73.25	8.71667	146.333	9.25	30.1667	0	13.25	416.2	199	0.671164	0.320907	0	18	318	275	43	26	29	45	2	359	356	39	29	29	51	1	112.893	1	1.49307	0.801282	0.745402	0.571264	0.357516
M	1	2020/2021	3	628.85	530.1	35.1333	22.45	21.75	18.8333	63.0333	565.233	171.717	54.5	3.28333	100.633	42	12.0833	161.1	9.95	56.8333	0	16.25	384.217	244.133	0.610983	0.388222	0	9	161	125	18	11	16	24	3	383	380	45	27	41	61	1	237.888	15	1.395	0.780741	0.831481	0.530488	0.308743
M	1	2019/2020	2	511.75	419.833	39.5833	7.83333	23.9	20.6	52.3333	459.417	168.6	36.75	2.25	87.25	43.5833	12.0833	113.15	3.58333	26.8333	0	17.6667	350.517	161.233	0.684937	0.315063	0	25	0	0	0	0	0	0	0	287	284	50	15	60	57	0	#DIV/0!	15	1.47829	0.791667	0.522222	0.398333	0.361404
M	1	2018/2019	1	469	398.1	13.3833	3.91667	22.5333	25.8333	52.2833	411.483	170.983	46.8167	2.33333	54.5167	42.8333	9.33333	90.75	1.76667	30.4167	0	18.5	326.817	141.433	0.696837	0.301564	0	25	0	0	0	0	0	0	0	277	265	9	4	52	62	5	#DIV/0!	15	1.50226	1.48704	0.979167	0.433333	0.416667
M	0	2018/2019	4	495.367	422.05	14.35	10.25	19.7167	22.3167	52.2833	436.4	142.333	73.6833	7.06667	50.35	55.3833	12.2833	119.633	3.58333	16.6	0	11.2833	341.1	151.1	0.688581	0.305027	0	9	80	50	5	3	10	22	3	342	327	26	18	42	49	14	427.5	15	1.29067	0.551923	0.569444	0.469444	0.455442
M	0	2017/2018	3	511.083	430.8	29.1333	15.1333	18.3833	13.4667	46.9833	459.933	117.467	62.8833	8.38333	69.3167	39.1167	16.9667	158.767	10.7833	16.5667	0	10.0833	314.133	196.2	0.614642	0.38389	0	3	232	193	30	8	13	38	2	352	335	47	17	39	35	6	151.724	15	1.28597	0.619858	0.890196	0.471368	0.384762
M	0	2016/2017	2	500	428.267	32.0167	7.76667	27.2833	4.66667	39.7167	460.283	155.767	60.35	12.95	53.7667	47.7333	2.5	126	4.7	14.3167	0	21.9167	333.067	166.933	0.666133	0.333867	0	12	7	7	0	0	0	2	0	296	262	52	14	58	15	1	4228.57	15	1.63461	0.615705	0.554762	0.470402	0.311111
M	0	2015/2016	1	416.683	319.95	31.9333	0	58.1	5.36667	63.4667	351.883	162.267	63.7167	5.58333	26.9333	17.2167	5.78333	97	3.33333	16.2667	0	18.5833	281.5	135.183	0.675573	0.324427	0	5	14	11	1	0	1	2	0	250	192	41	0	55	9	2	1785.71	15	1.66641	0.778862	#DIV/0!	1.05636	0.596296
W	0	2021/2022	4	321.333	289.75	8.66667	11.3833	7.26667	4.26667	22.9167	298.417	98.4167	21.1667	4.5	53.5333	37.5833	3.71667	69.2333	2.6	27.8333	0	2.66667	218.917	102.333	0.681276	0.318465	11	15	236	235	15	24	22	9	0	236	235	15	24	22	9	0	100	1	1.23298	0.577778	0.474306	0.330303	0.474074
W	0	2020/2021	3	511.583	453.7	11.7833	13.05	16.9167	16.1333	46.1	465.483	128.05	45.4167	3.36667	91.6167	46.75	12.0167	87.0333	13.5833	66	0	17.75	327.217	184.367	0.639616	0.360384	0	3	349	348	26	24	41	46	0	349	349	26	24	41	46	0	100	1	1.3	0.453205	0.54375	0.412602	0.350725
W	0	2019/2020	2	453.667	407.367	10.0833	3.5	17.1833	15.5333	36.2167	417.45	98.55	55.1667	4.75	68.7	62.2833	4.8	88.1667	17.5833	39.2167	0	12.5	294.25	157.467	0.648604	0.347098	1	23	336	335	22	9	50	41	0	334	333	22	9	50	40	0	99.4048	1	1.22332	0.458333	0.388889	0.343667	0.388333
W	0	2018/2019	1	416.083	367.317	9.05	0	23.0167	15.95	38.9667	376.367	113	61.8333	2.25	46.3833	52.7667	6.81667	84.7667	1.1	27.25	0	19.9167	283.05	133.033	0.680272	0.319728	14	26	280	276	15	0	49	48	1	280	276	15	0	49	48	0	100	1	1.33086	0.603333	#DIV/0!	0.469728	0.332292
M	1	2018/2019	4	539.167	462.717	22.1667	9.36667	26.6667	17.25	53.2833	484.883	157.65	59.3333	1.76667	70.8333	53.25	8.83333	121.517	4.4	33.8333	0	25.75	351.667	185.5	0.652241	0.344049	0	17	318	252	37	11	36	58	5	338	336	36	19	67	69	1	106.289	1	1.37713	0.615741	0.492982	0.39801	0.25
M	1	2017/2018	3	525.967	448.783	16.05	11.6667	20.35	22.7833	54.8	464.833	134.117	50.9167	0.833333	73.6	42.4167	9.41667	125.55	4.86667	58.9167	0	25.3333	311.3	214.667	0.591863	0.408137	0	11	277	229	32	10	19	49	3	313	306	27	13	36	60	7	112.996	1	1.46661	0.594444	0.897436	0.565278	0.379722
M	1	2016/2017	2	458.45	383.383	14.1167	5.65	25	18.8	49.45	397.5	147.25	34	1.75	47.3667	56.5833	1.66667	91.5	1.83333	54.3333	0	22.1667	288.617	169.833	0.629549	0.370451	2	8	121	103	11	2	31	10	12	285	263	17	9	50	47	20	235.537	15	1.45773	0.830392	0.627778	0.5	0.4
M	1	2015/2016	1	391.283	311.333	21.9333	0	33.7	15.65	49.35	333.267	116.633	30.75	3.11667	24.0833	40.0167	12.8333	77.1	1.33333	41.6667	0	41.9167	227.433	162.017	0.58125	0.414065	0	22	65	55	6	0	13	8	5	248	229	21	0	57	42	10	381.538	15	1.35953	1.04444	#DIV/0!	0.591228	0.372619
W	0	2021/2022	4	285.917	248.85	9.33333	9.76667	8.41667	8.55	26.7333	258.183	55.0333	19.5	2.25	46.0667	41.8333	2.1	82.7667	5.11667	30.5	0	0.75	166.783	119.133	0.583328	0.416672	0	0	58	56	6	9	0	6	0	179	178	11	14	19	21	1	308.621	15	1.39803	0.848485	0.697619	0.442982	0.407143
W	0	2020/2021	3	453.183	395.683	4.95	15	17.8167	18.9833	51.8	400.633	130.733	42.1667	1.51667	46.2	67.45	5.95	115.233	10.3333	31.7667	0	1.83333	294.017	159.167	0.648781	0.351219	1	11	106	90	10	13	4	16	5	313	309	14	20	33	55	1	295.283	15	1.28053	0.353571	0.75	0.539899	0.345152
W	0	2019/2020	2	446.85	395.9	11.0833	0.566667	20.8667	16.3167	37.75	406.983	105.133	50.3333	1.91667	41.6167	44.9667	5.75	143.467	4.36667	43.4833	0	5.81667	249.717	197.133	0.558838	0.441162	0	18	44	32	8	0	3	7	0	320	312	14	2	48	47	2	727.273	15	1.26891	0.791667	0.283333	0.434722	0.347163
W	0	2018/2019	1	346.283	290.45	12.5333	2.21667	17.1333	13.3667	32.7167	302.983	98.8333	38.1	0	29.3333	30.2	2.41667	78.3333	6.25	37.6667	0	22.75	198.883	145	0.574337	0.418732	0	7	67	51	8	0	11	1	3	275	245	12	4	36	39	17	410.448	15	1.18551	1.04444	0.554167	0.475926	0.342735
W	1	2018/2019	4	650.017	489.333	70.3333	45.3667	22.6167	21.7833	89.7667	559.667	169.117	52.5833	3.25	131.483	50.5833	15.75	111.867	10.75	82.8333	0	21.8	422.767	227.25	0.650394	0.349606	0	18	390	319	44	56	36	66	5	385	354	48	62	55	69	1	98.7179	1	1.3823	1.46528	0.73172	0.411212	0.3157
W	1	2017/2018	3	563.417	472.083	22.5	14.4167	43.6667	6.33333	64.4167	494.583	186.417	66.0833	1.25	107.083	80.6667	6.75	57	8.33333	41.5	0	8.33333	448.25	115.167	0.795592	0.204408	0	16	335	329	18	44	81	52	2	319	314	22	55	93	32	4	95.2239	1	1.50345	1.02273	0.262121	0.469534	0.197917
W	1	2016/2017	2	504.083	424.5	24	10.3333	34.75	5	50.0833	448.5	141.5	77.75	1.75	92.8333	53.4167	10.25	102.25	3.41667	10	0	10.9167	377.5	126.583	0.748884	0.251116	0	11	302	290	21	39	78	42	2	306	298	26	45	89	27	5	101.325	1	1.4245	0.923077	0.22963	0.390449	0.185185
W	1	2015/2016	1	405.783	321.067	40	0.25	41.55	1.91667	43.7167	361.067	128.5	51.25	11.75	51.1	32.3333	16.05	79.6833	8.28333	13.5	0	11.3333	290.983	112.8	0.71709	0.277981	2	17	268	241	30	0	104	5	2	258	236	33	1	89	11	1	96.2687	1	1.36045	1.21212	0.25	0.466854	0.174242
W	0	2020/2021	4	627.45	531.57	21.18	14.58	26.58	27.45	68.62	552.75	169.7	51.83	18.15	94.75	70.5	7.67	168.35	4.33	38.67	0	2.5	412.6	213.85	0.657582	0.340824	0	0	346	317	31	30	35	62	21	417	403	29	26	56	74	12	120.52	15	1.31903	0.730345	0.560769	0.474643	0.370946
W	0	2019/2020	3	533.1	437.08	32.88	7.33	27.53	22.07	56.93	469.96	162.67	36.83	8.62	76.08	49.13	15.17	128.85	5.2	35.22	0	11.33	348.5	180.6	0.653724	0.338773	0	0	331	314	52	10	48	59	11	364	355	53	13	67	62	7	109.97	1	1.23121	0.620377	0.563846	0.410896	0.355968
W	0	2018/2019	2	408.35	333.97	22.57	1	25.1	24.3	50.4	356.54	119.55	44.53	1.83	46.8	38.42	14.62	110.68	5.8	21.78	0	4.33	265.75	142.59	0.65079	0.349186	0	9	243	231	47	2	40	31	6	289	279	41	2	54	51	2	118.93	15	1.19703	0.550488	0.5	0.464815	0.476471
W	0	2017/2018	1	281.55	211.85	25.93	3.57	17.8	17.47	38.83	237.78	110.45	41.92	0.5	23.9	22.68	4.5	54.47	2.03	16.23	0	4.87	203.95	77.6	0.724383	0.275617	1	0	175	164	31	1	34	50	3	204	182	36	5	30	45	5	116.571	15	1.16401	0.720278	0.714	0.593333	0.388222
M	0	2020/2021	4	313	266.25	18.25	8.5	9.08	10.92	28.5	284.5	90.83	40.42	4.92	51.75	31.83	7.67	35.92	4.08	28.58	0	14.25	227.42	82.83	0.726581	0.264633	19	26	230	214	19	15	21	39	13	243	243	32	11	18	24	0	105.652	1	1.09568	0.570312	0.772727	0.504444	0.455
M	0	2019/2020	3	277.08	232.08	22.08	2	10	8.58	20.58	254.16	51.08	13.33	1	68.58	50.25	11.67	36.75	1.75	27.42	0	15.25	195.91	81.17	0.707052	0.292948	28	83	192	179	30	3	27	36	8	184	181	32	3	21	25	2	95.8333	1	1.28221	0.69	0.666667	0.47619	0.3432
M	0	2018/2019	2	337.25	285.25	14.08	0	16.5	19.67	36.17	299.33	115.58	34.42	5.5	47.42	26.08	7.92	76.92	3	12.08	0	8.33	236.92	100.33	0.702506	0.297494	0	37	213	204	37	0	35	33	3	231	229	30	0	37	45	1	108.451	1	1.24563	0.469333	#DIV/0!	0.445946	0.437111
M	0	2017/2018	1	166.25	131.42	12.33	0	9.17	11.17	20.33	143.75	54.92	21.42	1.75	21.5	17.75	1.25	30.75	3.33	11.75	0	1.83	118.59	47.66	0.713323	0.286677	0	54	85	82	15	0	15	22	2	123	111	19	0	17	26	2	144.706	15	1.18396	0.648947	#DIV/0!	0.539412	0.429615
W	0	2020/2021	4	582.1	494.7	28.67	10.3	24.25	24.18	58.73	523.37	134.85	42.25	3.75	87.83	89.08	11.67	157.05	3.17	43.33	0	9.12	369.43	212.67	0.63465	0.36535	0	0	305	290	39	24	39	46	7	382	380	43	21	52	69	0	125.246	15	1.30184	0.666744	0.490476	0.466346	0.350435
W	0	2019/2020	3	411.63	349	21.73	3.38	19.68	17.83	40.9	370.73	123.55	29.5	3	79.3	39.92	12.53	96.33	5.33	14.83	0	4.58	287.8	121.07	0.699172	0.294123	3	41	265	254	46	9	40	43	7	293	292	39	6	44	51	0	110.566	1	1.19521	0.557179	0.563333	0.447273	0.349608
W	0	2018/2019	2	403.73	353.08	9	0.5	20.45	20.28	41.23	362.08	133.5	26	3.17	56.17	40.75	6.75	116.98	1.42	13.75	0	5.25	266.34	137.4	0.659698	0.340326	0	42	321	305	60	2	42	52	8	294	288	22	1	40	53	1	91.5888	1	1.22597	0.409091	0.5	0.51125	0.382642
W	0	2017/2018	1	298.35	250.32	10.67	1.5	13.77	20.6	35.87	260.99	98.42	27.42	2.5	36.75	30.73	6	59.12	3.08	31.33	0	3	201.82	96.53	0.676454	0.323546	0	30	218	214	41	1	36	56	1	239	215	26	2	26	49	3	109.633	1	1.16428	0.410385	0.75	0.529615	0.420408
W	0	2021/2022	4	392.52	337.67	30.03	2.02	16.13	6.67	24.82	367.7	77.88	40.83	5.5	6.83	31.42	18.25	97.92	2.65	71.65	2.75	36.83	180.71	211.8	0.460384	0.53959	0	16	203	187	22	16	19	24	13	301	296	39	4	30	21	0	148.276	15	1.14078	0.77	0.505	0.537667	0.317619
W	0	2020/2021	3	548.68	458.32	43	2.58	30.98	13.8	47.37	501.32	69.67	68.77	14.5	39.9	80.83	16.5	185.78	5	40.48	0	25.5	290.17	256.76	0.528851	0.467959	6	5	192	165	26	14	20	22	23	375	374	56	3	57	32	0	195.312	15	1.22545	0.767857	0.86	0.543509	0.43125
W	0	2019/2020	2	488.75	397.92	41.42	2.13	28.78	17	47.92	439.34	100.33	41.58	2	38.95	71.25	23.28	94.23	6.08	93.28	0	17.75	277.39	211.34	0.56755	0.432409	3	19	279	262	43	10	44	39	11	328	324	76	5	66	43	3	117.563	15	1.22815	0.545	0.426	0.436061	0.395349
W	0	2018/2019	1	406.68	265.83	76.22	5.33	41.95	16.18	63.47	342.05	95.97	33.02	7	35.3	19.17	6.08	144.35	14.63	38.33	0	12.83	196.54	210.14	0.483279	0.516721	5	20	219	163	47	2	46	30	2	286	207	72	5	60	29	2	130.594	15	1.2842	1.05861	1.066	0.699167	0.557931
W	1	2018/2019	4	661.167	565.533	21.25	24.1667	37.5667	7.56667	69.3	586.783	155.95	71.5833	8.83333	149.617	69.5833	28.2167	133.867	1.23333	37.0833	0	5.2	483.783	177.383	0.731712	0.268288	0	0	2	2	1	1	1	1	0	374	369	27	31	84	48	4	18700	15	1.53261	0.787037	0.77957	0.447222	0.157639
W	1	2017/2018	3	488.333	407.75	26.3333	0.333333	44.75	3.41667	48.5	434.083	154	64.3333	1.16667	98.5833	27.9167	6.5	74.4167	5.5	50.0833	0	4.33333	352.5	134.333	0.721843	0.275085	0	0	161	147	34	8	19	36	17	295	286	48	1	104	8	6	183.23	15	1.4257	0.548611	0.333333	0.430288	0.427083
W	1	2016/2017	2	445.833	379.167	24.1667	0	41.5833	0.0833333	41.6667	403.333	147.417	35.3333	0.166667	100.75	23.4167	12.5833	69	6.41667	42	0	6.5	319.667	123.917	0.717009	0.277944	0	0	14	13	2	0	1	6	0	278	267	32	0	94	1	1	1985.71	15	1.4201	0.755208	#DIV/0!	0.442376	0.0833333
W	1	2015/2016	1	367.117	270.167	47.8333	1.5	41.8667	2.58333	45.95	318	113.167	33.75	0.166667	83.4167	16.5833	13.3333	58.1167	5.16667	35.4167	0	8	260.417	106.7	0.709357	0.290643	0	0	49	37	17	0	9	1	0	275	237	54	2	87	8	3	561.224	15	1.13994	0.885802	0.75	0.481226	0.322917
M	1	2020/2021	4	612.417	498.483	48.2833	21.8167	35.25	6.83333	63.9	546.767	160.5	57.75	5.58333	104.8	68.5167	15.0833	160.85	3.63333	19.75	0	12.45	412.233	196.683	0.673126	0.321159	0	7	343	315	36	28	73	20	14	411	385	54	42	75	22	3	119.825	15	1.29476	0.894136	0.519444	0.47	0.310606
M	1	2019/2020	3	495.683	428.417	15.9333	14.6833	29.6167	6.03333	50.3333	444.35	136.783	33.0833	0.366667	81.5667	44.5667	14.4	163.633	5.25	9	0	1.66667	310.767	179.55	0.626946	0.362227	0	29	196	183	16	18	29	14	3	338	327	22	34	67	21	2	172.449	15	1.31014	0.724242	0.431863	0.44204	0.287302
M	1	2018/2019	2	472.383	402	17.3	12.8667	29.0333	11.1833	53.0833	419.3	149.067	47.7	3.5	73.0167	27.3333	10.9833	142.583	6.23333	0.666667	0	11.3	311.6	160.783	0.659634	0.340366	1	35	256	245	28	13	49	18	1	327	315	24	25	62	35	0	127.734	15	1.27619	0.720833	0.514667	0.46828	0.319524
M	1	2017/2018	1	342.183	277.833	12.3	3.53333	9	22.8667	35.4	290.133	132.917	59.2667	4.61667	32.6167	9.91667	7.28333	83.9167	6.45	2.2	0	3	246.617	95.5667	0.720715	0.279285	0	31	0	0	0	0	0	0	0	266	228	19	7	21	67	10	#DIV/0!	15	1.21857	0.647368	0.504762	0.428571	0.341294
W	0	2020/2021	4	509.27	432.07	28.68	14.18	28.93	1.32	44.43	460.75	141.92	66.08	15.6	92.5	44.33	29.92	105.83	4.92	5.67	0	2.5	390.35	118.92	0.766489	0.233511	0	13	71	65	9	8	10	1	3	359	351	48	21	67	7	7	505.634	15	1.21644	0.376667	0.716667	0.362239	0.742857
W	0	2019/2020	3	490.82	426.97	18.08	15.05	24.27	5.2	44.52	445.05	116.95	53.5	3.33	84	58.42	12.25	143.7	3.75	10.75	0	4.17	328.45	162.37	0.669186	0.330814	0	35	11	11	1	1	2	1	0	323	316	29	27	58	20	2	2936.36	15	1.19747	0.689655	0.256667	0.278793	0.794
W	0	2018/2019	2	437.63	378.4	20	6.93	16.17	15.88	38.98	398.4	110.62	72.83	1.25	68.5	39.83	7.25	130.13	4.22	0	0	1.25	300.28	135.6	0.68615	0.309851	0	32	7	7	0	0	1	2	0	293	286	30	14	41	46	1	4185.71	15	0.905594	0.116667	0.262143	0.317073	0.518043
W	0	2017/2018	1	316.42	259	3.5	3.67	13	23.83	40.5	262.5	102.42	60.08	2	30.5	12	0.5	95.25	4.83	0.5	0	8.33	207.5	108.91	0.655774	0.344194	0	20	0	0	0	0	0	0	0	226	213	5	4	33	52	10	#DIV/0!	15	0	0	0	0	0
[truncated: 20 more columns]
