# Supplementary material for: School’s out for summer–Differences in training characteristics between adolescent biathletes of different performance levels
Source: PLoS One. 2023 Aug 24;18(8):e0290408. doi: 10.1371/journal.pone.0290408 (PMC10449162; doi:10.1371/journal.pone.0290408)
Supplement: S2 File — (XLSX) [file pone.0290408.s002.xlsx]

## Sheet: Blad1
Landslag	Årskurs	P/V	Vecka	Phase	Total tid	A1	A2	A3-	A3	A3+	HIT	LIT	SF	SK	SS	RF	RK	RS	L	SG	C	SM	Ã–T	% Sport_Specific	% Non-Sport_Specific
1	1	1-1	1	Transition	2.5	2.5	0	0	0	0	0	2.5	0	0	0	1.5	0	0	1	0	0	0	0	60	40
1	1	1-2	2	Transition	3.33	3.33	0	0	0	0	0	3.33	0	0	0	0.33	2	0	0	0	1	0	0	69.97	30.03
1	1	1-3	3	Transition	7.28	6.12	0	0	1.17	0	1.17	6.12	0	0	0	2.07	1.15	0	3.47	0.6	0	0	0	44.2308	55.9066
1	1	1-4	4	Transition	7.93	4.73	1.75	0	1.45	0	1.45	6.48	0	0	0	0	2.12	0	2.73	0	0	0	3.08	26.7339	73.2661
1	1	2-1	5	GP	9.13	7.32	0.38	0	1.43	0	1.43	7.7	0	0	0	1.43	0	0	4.78	0.5	2.42	0	0	15.6627	84.3373
1	1	2-2	6	GP	12.43	10.62	0	0	1.82	0	1.82	10.62	0	0	0	2.1	4.72	0	4.53	0.75	0.33	0	0	54.8673	45.1327
1	1	2-3	7	GP	11.78	10.7	0	0	1.08	0	1.08	10.7	0	0	0	1.47	1.03	0	1.33	0.5	3.45	0	4	21.2224	78.7776
1	1	2-4	8	GP	6.13	5.13	0	0.8	0	0.2	1	5.13	0	0	0	2	0	0	3.33	0.8	0	0	0	32.6264	67.3736
1	1	3-1	9	GP	14.02	12.8	0	0	1.22	0	1.22	12.8	1.68	0	0	3.33	4.6	0	4.4	0	0	0	0	68.5449	31.3837
1	1	3-2	10	GP	6.08	6.08	0	0	0	0	0	6.08	0	0	0	0	0	0	1.52	0	4.57	0	0	0	100.164
1	1	3-3	11	GP	11.42	10.58	0	0	0.83	0	0.83	10.58	0	0	0	1.45	2	1.1	6	0	0.87	0	0	39.8424	60.1576
1	1	3-4	12	GP	20.37	18.17	0.67	0.58	0.67	0.28	1.53	18.84	0	0	0	10.48	1.55	0.8	6.67	0.87	0	0	0	62.9848	37.0152
1	1	4-1	13	GP	3.62	3.62	0	0	0	0	0	3.62	1.45	0	0	1.38	0	0	0.78	0	0	0	0	78.1768	21.547
1	1	4-2	14	GP	9.08	3.75	0	0	0.33	0	0.33	3.75	0	0	0	0	1.58	0	2.5	0	0	0	5	17.4009	82.5991
1	1	4-3	15	GP	18.85	15.35	0.67	0.67	2.08	0.08	2.83	16.02	0	0	0	6.58	4.03	0	6.4	0.67	0	0	1.17	56.2865	43.7135
1	1	4-4	16	GP	10.07	9.03	0	0	1.03	0	1.03	9.03	0	0	0	1.63	1.55	0	6.88	0	0	0	0	31.5789	68.3217
1	1	5-1	17	GP	10.37	10	0	0	0.37	0	0.37	10	0	0	0	3.52	3.32	1.03	2.5	0	0	0	0	75.892	24.108
1	1	5-2	18	GP	9.62	8.12	0	0	1.42	0.08	1.5	8.12	0	0	0	5.82	0	0	1.42	0	2.38	0	0	60.499	39.501
1	1	5-3	19	GP	10.63	8.63	1	0.33	0.6	0.07	1	9.63	0	0	0	2.68	2	0	3.35	0	1.6	0	1	44.0263	55.9737
1	1	5-4	20	GP	8.17	7.72	0	0	0.17	0.28	0.45	7.72	0	0	0	1.17	3	0	4	0	0	0	0	51.0404	48.9596
1	1	6-1	21	GP	12.12	10.52	0.83	0	0.77	0	0.77	11.35	2.67	1.63	0	1.17	1.52	0	3.88	0.42	0	0	0.83	57.6733	42.3267
1	1	6-2	22	GP	13.32	11.9	0	0	1.3	0.12	1.42	11.9	0	0	0	3.48	0	2.37	6.87	0.6	0	0	0	43.9189	56.0811
1	1	6-3	23	GP	10.92	10.08	0.83	0	0	0	0	10.91	1.33	0	0	0	1.92	0	3.67	0	0	0	4	29.7619	70.2381
1	1	6-4	24	GP	10.85	9.87	0	0	0.77	0.22	0.98	9.87	2	0	0	3	2.5	1.5	1.85	0	0	0	0	82.9493	17.0507
1	1	7-1	25	GP	14.17	12.92	0	0	1.25	0	1.25	12.92	2	1	0	4	0	0	5.17	0.5	0	0	1.5	49.4001	50.5999
1	1	7-2	26	GP	11	10.2	0	0	0.8	0	0.8	10.2	1.5	3.58	0	2.02	0	0	2.93	0.22	0	0	0.75	64.5455	35.4545
1	1	7-3	27	GP	9.55	9.33	0	0	0	0.22	0.22	9.33	4.5	0	0	0.22	0	0	4.17	0	0.25	0	0.42	49.4241	50.6806
1	1	7-4	28	GP	19.35	15.65	1.33	1.1	1.27	0	2.37	16.98	14.07	3.53	0.75	0	0	0	1	0	0	0	0	94.832	5.16796
1	1	8-1	29	SP	15.07	14.55	0	0	0.52	0	0.52	14.55	8.05	4.52	0	0	0	0	0	0	0	0	2.5	83.4107	16.5893
1	1	8-2	30	SP	10.1	9.02	0.83	0	0	0.25	0.25	9.85	3.27	4	0	0	0	0	0	0	0	0	2.83	71.9802	28.0198
1	1	8-3	31	SP	15.25	12.42	2	0	0.57	0.27	0.83	14.42	8.93	4.32	0	0	0	0	0	0	0	0	2	86.8852	13.1148
1	1	8-4	32	SP	11.1	10.1	0	0	1	0	1	10.1	7.85	2.5	0	0	0	0	0	0	0	0	0.75	93.2432	6.75676
1	1	9-1	33	SP	9.95	8.43	0	0	1.18	0.33	1.52	8.43	6.95	0	0	0	0	0	0	0	0	0	3	69.8492	30.1508
1	1	9-2	34	SP	6.02	5.38	0	0	0.5	0.13	0.63	5.38	0	6.02	0	0	0	0	0	0	0	0	0	100	0
1	1	9-3	35	SP	7.5	6.83	0	0	0.67	0	0.67	6.83	3.75	2.17	1.25	0	0	0	0.33	0	0	0	0	95.6	4.4
1	1	9-4	36	SP	9.7	8.45	0.33	0	0.92	0	0.92	8.78	5.23	1.67	2.8	0	0	0	0	0	0	0	0	100	0
1	1	10-1	37	COMP	1.25	1.25	0	0	0	0	0	1.25	0	0.5	0.75	0	0	0	0	0	0	0	0	100	0
1	1	10-2	38	COMP	9.9	8.63	0	0	0.28	0.98	1.27	8.63	8.28	1.62	0	0	0	0	0	0	0	0	0	100	0
1	1	10-3	39	COMP	8.87	7.8	0	0	0	1.07	1.07	7.8	7.32	1.55	0	0	0	0	0	0	0	0	0	100	0
1	1	10-4	40	COMP	13.55	11.9	1	0	0	0.65	0.65	12.9	6.73	4.07	0.5	0	0	0	0	0	0	0	2.25	83.3948	16.6052
1	1	11-1	41	COMP	12.75	10.62	1	0	0.25	0.88	1.13	11.62	7.35	3.65	1	0	0	0	0.75	0	0	0	0	94.1176	5.88235
1	1	11-2	42	COMP	9.22	7.93	0	0	1.28	0	1.28	7.93	6.78	2.43	0	0	0	0	0	0	0	0	0	99.8915	0
1	1	11-3	43	COMP	9.57	8.78	0	0	0	0.78	0.78	8.78	3.83	4.87	0	0	0	0	0.87	0	0	0	0	90.9091	9.09091
1	1	11-4	44	COMP	7.52	7.12	0	0.4	0	0	0.4	7.12	4.23	2.95	0.33	0	0	0	0	0	0	0	0	99.867	0
1	1	12-1	45	COMP	9.95	7.85	0	0	0	2.1	2.1	7.85	8.18	1.02	0	0	0	0	0.75	0	0	0	0	92.4623	7.53769
1	1	12-2	46	COMP	6.88	5.98	0	0	0	0.9	0.9	5.98	5.75	0.63	0	0	0	0	0	0	0	0	0.5	92.7326	7.26744
1	1	12-3	47	COMP	8.98	8.57	0	0	0.42	0	0.42	8.57	6.98	2	0	0	0	0	0	0	0	0	0	100	0
1	1	12-4	48	COMP	10.15	8.53	0	0	0	1.62	1.62	8.53	7.9	1.5	0	0	0	0	0.75	0	0	0	0	92.6108	7.38916
1	1	13-1	49	Reg	5.87	5.3	0	0	0	0.57	0.57	5.3	4.3	0	1.57	0	0	0	0	0	0	0	0	100	0
1	1	13-2	50	Reg	1	0.5	0	0	0.5	0	0.5	0.5	1	0	0	0	0	0	0	0	0	0	0	100	0
1	1	13-3	51	Reg	4.13	3.13	0	0	1	0	1	3.13	2.1	0	0	0	0	0	2.03	0	0	0	0	50.8475	49.1525
1	1	13-4	52	Reg	4.53	2.97	0	0	1.57	0	1.57	2.97	0	0	0	0	0	0	0	0	1.25	0	3.28	0	100
1	2	1-1	1	Transition	12.15	11.08	0	0	1.07	0	1.07	11.08	0	0	0	2.5	0	0	4.57	0.92	1.6	0	2.57	20.5761	79.5062
1	2	1-2	2	Transition	11.62	11.03	0	0	0.58	0	0.58	11.03	0	0	0	1	0	2	5.62	1	2	0	0	25.8176	74.1824
1	2	1-3	3	Transition	11.73	10.78	0	0	0.62	0.33	0.95	10.78	0.8	0.9	0	0	2.05	0	6.05	0	0	0	1.93	31.9693	68.0307
1	2	1-4	4	Transition	9.27	7.9	0	0	0.95	0.42	1.37	7.9	0	0	0	1.73	3.4	0	3.27	0	0.87	0	0	55.3398	44.6602
1	2	2-1	5	GP	14.78	11.3	2	1	0.48	0	1.48	13.3	0	0	0	3.05	6.97	0	4.43	0	0.33	0	0	67.7943	32.2057
1	2	2-2	6	GP	10.22	9.22	0	0	0	1	1	9.22	0	0	0	3.27	2.5	0	2.37	0	2.08	0	0	56.4579	43.5421
1	2	2-3	7	GP	11.23	10.37	0	0	0	0.87	0.87	10.37	0	0	0	1.37	3.63	0	6.23	0	0	0	0	44.5236	55.4764
1	2	2-4	8	GP	10.7	9.93	0	0	0.67	0.1	0.77	9.93	0	0	0	4.67	1.62	0	1.65	0	2.77	0	0	58.785	41.3084
1	2	3-1	9	GP	14.33	13	0	0.45	0.5	0.38	1.33	13	0	0	0	2.05	4.77	1.13	6.38	0	0	0	0	55.478	44.522
1	2	3-2	10	GP	13.05	12.15	0	0	0.9	0	0.9	12.15	0	0	0	5.4	0	1.48	5.67	0.5	0	0	0	52.7203	47.2797
1	2	3-3	11	GP	7.65	6.98	0	0	0.67	0	0.67	6.98	0	0	0	3.32	1.5	0	2.83	0	0	0	0	63.0065	36.9935
1	2	3-4	12	GP	17.68	14.12	0.67	1.33	0.73	0.5	2.57	14.79	0	0	0	3.77	4.5	0	7.93	0.73	0	0	0.75	46.776	53.224
1	2	4-1	13	GP	9.52	8.48	0	0	1.03	0	1.03	8.48	0	0	0	2.08	3.52	0	0.58	0.5	2.83	0	0	58.8235	41.0714
1	2	4-2	14	GP	13.35	12.82	0	0	0.53	0	0.53	12.82	3.88	0	0	1.45	0	0	8.02	0	0	0	0	39.9251	60.0749
1	2	4-3	15	GP	10.05	9.53	0	0	0.52	0	0.52	9.53	0	0	0	3.98	1.45	1.52	3.1	0	0	0	0	69.1542	30.8458
1	2	4-4	16	GP	19.65	16.08	0	2.37	1.2	0	3.57	16.08	5.33	0	0	5.87	2.13	0.5	5.82	0	0	0	0	70.3817	29.6183
1	2	5-1	17	GP	18.38	18.38	0	0	0	0	0	18.38	0	0	0	3.82	3.57	0	9	0	2	0	0	40.2067	59.8477
1	2	5-2	18	GP	7.73	6.02	0	0	0	1.72	1.72	6.02	0	0	0	6.23	1	0	0.5	0	0	0	0	93.5317	6.46831
1	2	5-3	19	GP	7.95	6.75	0	1	0.2	0	1.2	6.75	0	0	0	2.1	0.73	1	4.12	0	0	0	0	48.1761	51.8239
1	2	5-4	20	GP	10.95	10.08	0	0	0.67	0.2	0.87	10.08	3.75	0	0	1.93	0	0	4.85	0	0.42	0	0	51.8721	48.1279
1	2	6-1	21	GP	18.62	15.58	0.78	1	0.83	0.42	2.25	16.36	2.03	0	0	5.82	5.78	0	4.98	0	0	0	0	73.2009	26.7454
1	2	6-2	22	GP	10.52	8.68	0.67	0	1.17	0	1.17	9.35	0	0	0	0	2.07	2	5.92	0.53	0	0	0	38.6882	61.3118
1	2	6-3	23	GP	10.62	9.55	0	0	0.6	0.47	1.07	9.55	1.85	0	0	1.48	2.53	0	1.9	0.47	0	0	2.38	55.1789	44.7269
1	2	6-4	24	GP	19	16.88	0.67	0	0.7	0.75	1.45	17.55	0	0	0	6.45	1.5	1.6	8.1	0.5	0	0	0	50.2632	45.2632
1	2	7-1	25	GP	6.65	6.2	0	0	0.45	0	0.45	6.2	1.55	0	0	0	1.52	0	1.73	0	0	0	1.85	46.1654	53.8346
1	2	7-2	26	GP	12.78	11.03	0.6	0	0.7	0.45	1.15	11.63	3.22	1.68	0.25	0.45	0	0	4.38	0	0	0	2.8	43.8185	56.1815
1	2	7-3	27	GP	7.45	6.38	1.07	0	0	0	0	7.45	2.28	3.03	0	0	0	0	2.13	0	0	0	0	71.2752	28.5906
1	2	7-4	28	GP	18.98	16.1	0	0.57	1.73	0.58	2.88	16.1	10.8	3.58	0.57	0	0	0	0	0	0	0	2.53	78.7671	13.3298
1	2	8-1	29	SP	2.13	1.88	0.08	0.08	0.08	0	0.17	1.96	1.47	0	0	0.67	0	0	0	0	0	0	0	100.469	0
1	2	8-2	30	SP	5.62	4.95	0.67	0	0	0	0	5.62	3.28	1.5	0	0	0	0	0.83	0	0	0	0	85.0534	14.7687
1	2	8-3	31	SP	10.43	8.1	0.72	0.85	0.08	0.68	1.62	8.82	9.38	0	0	0.67	0	0	0.38	0	0	0	0	96.3567	3.64334
1	2	8-4	32	SP	8.32	7.85	0	0.47	0	0	0.47	7.85	2.92	4	0	0	0	0	1.4	0	0	0	0	83.1731	16.8269
1	2	9-1	33	SP	8.32	6.62	0	0.27	0.4	1.03	1.7	6.62	7.43	0.88	0	0	0	0	0	0	0	0	0	99.8798	0
1	2	9-2	34	SP	10.57	9.23	0.08	0.08	0.68	0.48	1.25	9.31	9.98	0	0	0.58	0	0	0	0	0	0	0	99.9054	0
1	2	9-3	35	SP	12.97	10.83	1.2	0	0	0.93	0.93	12.03	6.77	5	0.33	0	0	0	0	0	0	0	0.87	93.2922	6.70779
1	2	9-4	36	SP	8.52	7.02	0	0	0.67	0.83	1.5	7.02	5.42	1.32	1.78	0	0	0	0	0	0	0	0	100	0
1	2	10-1	37	COMP	8.62	7.8	0	0	0.58	0.23	0.82	7.8	6.93	1.68	0	0	0	0	0	0	0	0	0	99.884	0
1	2	10-2	38	COMP	10.38	8.72	0	0	0.25	1.42	1.67	8.72	10.38	0	0	0	0	0	0	0	0	0	0	100	0
1	2	10-3	39	COMP	8.3	7.07	0	0.25	0	0.98	1.23	7.07	6.87	0.85	0.58	0	0	0	0	0	0	0	0	100	0
1	2	10-4	40	COMP	5.82	4.02	0.75	0	0.8	0.25	1.05	4.77	3.85	1.22	0.75	0	0	0	0	0	0	0	0	100	0
1	2	11-1	41	COMP	7.75	7.15	0	0	0	0.6	0.6	7.15	4.77	1.5	1.48	0	0	0	0	0	0	0	0	100	0
1	2	11-2	42	COMP	7.37	6.8	0	0.57	0	0	0.57	6.8	3.45	3.2	0	0	0	0	0.72	0	0	0	0	90.2307	9.76934
1	2	11-3	43	COMP	5.23	3.93	0	0	0	1.3	1.3	3.93	5.23	0	0	0	0	0	0	0	0	0	0	100	0
1	2	11-4	44	COMP	7.28	7.28	0	0	0	0	0	7.28	5.28	2	0	0	0	0	0	0	0	0	0	100	0
1	2	12-1	45	COMP	6.92	6.92	0	0	0	0	0	6.92	3.38	3.53	0	0	0	0	0	0	0	0	0	99.8555	0
1	2	12-2	46	COMP	7.48	6.62	0	0	0	0.87	0.87	6.62	2.07	2.77	0	0	0	0	2.65	0	0	0	0	64.7059	35.4278
1	2	12-3	47	COMP	7.53	6.15	0	0.8	0	0.58	1.38	6.15	4.75	2.78	0	0	0	0	0	0	0	0	0	100	0
1	2	12-4	48	COMP	9.28	7.9	0	0.25	0	1.13	1.38	7.9	9.28	0	0	0	0	0	0	0	0	0	0	100	0
1	2	13-1	49	Reg	6.9	5.93	0	0	0	0.97	0.97	5.93	6.15	0	0	0	0	0	0.75	0	0	0	0	89.1304	10.8696
1	2	13-2	50	Reg	4.53	3.2	0	0	0.33	0	0.33	3.2	0	0	0	0	0	0	0	0	0.17	0	4.37	0	100.221
1	2	13-3	51	Reg	6.8	4.5	0	0	2.3	0	2.3	4.5	3.42	0	0	0	0	0	1.5	0	0.17	0	1.72	50.2941	49.8529
1	2	13-4	52	Reg	0	0	0	0	0	0	0	0	0	0	0	0	0	0	0	0	0	0	0	#DIV/0!	#DIV/0!
1	3	1-1	1	Transition	6.15	4.45	0	0.63	0	0.57	1.2	4.45	0	0	0	0	0	1.22	4.37	0	0	0	0.57	19.8374	80.3252
1	3	1-2	2	Transition	14.12	13.2	0	0	0.33	0.58	0.92	13.2	0	0	0	0	2	0	3.45	0	7.17	0	1.5	14.1643	85.8357
1	3	1-3	3	Transition	12.22	10.48	0.45	0.72	0.57	0	1.28	10.93	1.2	0	0	0	0	0	5.67	0	4.55	0	0.8	9.81997	90.18
1	3	1-4	4	Transition	11.5	9.68	0.07	0.55	1.13	0.07	1.75	9.75	0	0	0	2.98	2.47	0	5.52	0	0	0	0.53	47.3913	52.6087
1	3	2-1	5	GP	7.17	6.57	0	0	0.4	0.2	0.6	6.57	0	0	0	6.57	0	0	0	0	0	0	0.6	91.6318	8.3682
1	3	2-2	6	GP	20.58	17.02	1.75	0.83	0.98	0	1.82	18.77	0	0	0	4.53	1.83	0	8.62	0	1.7	0	3.9	30.9038	69.0962
1	3	2-3	7	GP	10.7	9.67	0.4	0.2	0.43	0	0.63	10.07	0	0	0	1.5	2.03	1.7	4.85	0	0.62	0	0	48.8785	51.1215
1	3	2-4	8	GP	10.5	8.02	0.73	0.33	1.02	0.4	1.75	8.75	0	0	0	4.07	2.85	0	3.33	0	0.25	0	0	65.9048	34.0952
1	3	3-1	9	GP	21.88	18.83	2.05	0.17	0.73	0.1	1	20.88	0	0	0	4.1	6.07	0	9.03	0	2.68	0	0	46.4808	53.5192
1	3	3-2	10	GP	19.55	17.43	0.38	1	0.55	0.18	1.73	17.81	10	3.6	0	2.07	0.85	0	0.72	0	2.32	0	0	84.5013	15.5499
1	3	3-3	11	GP	8.73	6.25	1.32	0.75	0	0	0.75	7.57	0	0	0	2.65	2.53	0	2.77	0.78	0	0	0	59.3356	40.6644
1	3	3-4	12	GP	23.37	19.97	1.02	1.03	1.17	0.18	2.38	20.99	0	0	0	7	1.3	1	12.6	1.47	0	0	0	39.7946	60.2054
1	3	4-1	13	GP	16.63	13.72	0.82	1.07	0.68	0.35	2.1	14.54	0	0	0	5.03	0	3.08	5.82	0	2.7	0	0	48.7673	51.2327
1	3	4-2	14	GP	19.83	16.13	2.05	1.35	0.3	0	1.65	18.18	0	0	0	6.47	4.67	0	3.42	0	5.28	0	0	56.1775	43.8729
1	3	4-3	15	GP	14.78	12.67	0.37	0.62	0.95	0.18	1.75	13.04	0	0	0	9.07	3.73	0	1.98	0	0	0	0	86.6035	13.3965
1	3	4-4	16	GP	15.6	13.92	0.67	0.45	0	0.57	1.02	14.59	2.05	0	0	4.93	3.9	0	4.72	0	0	0	0	69.7436	30.2564
1	3	5-1	17	GP	9.77	8.58	0.53	0	0.42	0.23	0.65	9.11	0	0	0	4.87	1.62	0	1.5	0	0.78	0	1	66.4278	33.5722
1	3	5-2	18	GP	10.08	7.9	0.5	0.73	0.42	0.53	1.68	8.4	0	0	0	6.57	0.98	0	1.53	0	0	0	1	74.9008	25.0992
1	3	5-3	19	GP	9.43	8.88	0.35	0.08	0.08	0.03	0.2	9.23	2	0	0	0.78	2.63	0	4.02	0	0	0	0	57.3701	42.6299
1	3	5-4	20	GP	9.52	8.08	0.17	0.88	0.38	0	1.27	8.25	2.07	0	0	0.87	3.22	0	3.37	0	0	0	0	64.7059	35.3992
1	3	6-1	21	GP	13.38	8.93	2.2	1.75	0	0.5	2.25	11.13	4.22	0	0	1.95	2.03	0	5.18	0	0	0	0	61.2855	38.7145
1	3	6-2	22	GP	20.52	16.8	2	1.58	0.13	0	1.72	18.8	0	0	0	8.33	1.98	1.5	3.28	0.43	4	0	0.98	57.5536	42.3489
1	3	6-3	23	GP	10.27	9.35	0	0	0.75	0.17	0.92	9.35	4.32	0	0	0	0	0	1.13	0	4.82	0	0	42.0643	57.9357
1	3	6-4	24	GP	14.67	12.65	1	0	0.75	0.27	1.02	13.65	4.75	0	0	0	5.67	0	4.25	0	0	0	0	71.0293	28.9707
1	3	7-1	25	GP	13.23	9.87	1.62	0.78	0.73	0.23	1.75	11.49	5.88	0	0	1.4	0	0	3.38	0	0	0	2.57	55.0265	44.9735
1	3	7-2	26	GP	16.82	14.12	1.47	0.45	0.45	0.33	1.23	15.59	11.48	0	1.77	0.33	0	1.28	1.95	0	0	0	0	88.3472	11.5933
1	3	7-3	27	GP	9.25	6.52	0.6	0.4	0.83	0.9	2.13	7.12	0	0	0	1.55	0	4.12	0.97	0	0	0	2.62	61.2973	38.8108
1	3	7-4	28	GP	20	16.63	1.75	0.92	0.17	0.53	1.62	18.38	14.43	3.08	0.18	0	0	1.85	0.45	0	0	0	0	97.7	2.25
1	3	8-1	29	SP	11.95	9.98	1.2	0.63	0	0.13	0.77	11.18	3.03	1.82	0.75	0	0	0	4.5	0	0	0	1.85	46.8619	53.1381
1	3	8-2	30	SP	11.6	9.2	1.03	0	0.45	0.92	1.37	10.23	7.8	0	0	0	0	0	0	0	0.73	0	3.07	67.2414	32.7586
1	3	8-3	31	SP	10.82	9.8	0.27	0.28	0.25	0.22	0.75	10.07	7.23	1.4	0	0	0	0	1.68	0	0.5	0	0	79.7597	20.1479
1	3	8-4	32	SP	11.22	10.35	0.15	0.23	0.3	0.18	0.72	10.5	3.07	6.82	0	0	0	0	0	0	0	0	1.33	88.1462	11.8538
1	3	9-1	33	SP	18.77	16.37	0.45	0.18	0.58	1.18	1.95	16.82	13.35	5.42	0	0	0	0	0	0	0	0	0	100	0
1	3	9-2	34	SP	10.07	8.47	0.47	0.18	0.47	0.48	1.13	8.94	7.7	1.02	0	0	0	0	1.35	0	0	0	0	86.5938	13.4062
1	3	9-3	35	SP	8.8	8.13	0	0	0.2	0.47	0.67	8.13	5.77	1.58	0	0	0	0	1.45	0	0	0	0	83.5227	16.4773
1	3	9-4	36	SP	10.22	9.1	0.13	0.27	0.22	0.5	0.98	9.23	9.22	1	0	0	0	0	0	0	0	0	0	100	0
1	3	10-1	37	COMP	8.52	7.45	0.35	0	0.17	0.55	0.72	7.8	6.77	0	0	0	0	0	1.75	0	0	0	0	79.4601	20.5399
1	3	10-2	38	COMP	10.95	9.05	1.57	0.33	0	0	0.33	10.62	3.35	4.23	0	0	0	0	2.72	0	0.65	0	0	69.2237	30.7763
1	3	10-3	39	COMP	11.32	9.63	0.33	0.22	1	0.13	1.35	9.96	5.78	4.32	0	0	0	0	0.72	0	0	0	0.5	89.2226	10.7774
1	3	10-4	40	COMP	9.23	8.25	0.18	0.45	0.35	0	0.8	8.43	5.67	1.33	0	0	0	0	1.57	0	0.67	0	0	75.8397	24.2687
1	3	11-1	41	COMP	8.45	6.9	0.7	0.13	0.27	0	0.4	7.6	4.78	3.17	0	0	0	0	0.5	0	0	0	0	94.0828	5.91716
1	3	11-2	42	COMP	8.53	6.95	0.6	0	0.65	0.33	0.98	7.55	7.82	0.72	0	0	0	0	0	0	0	0	0	100.117	0
1	3	11-3	43	COMP	9.1	7.92	1.18	0	0	0	0	9.1	3.78	2.12	0	0	0	0	1.5	0	0.38	0	1.32	64.8352	35.1648
1	3	11-4	44	COMP	14.03	11.38	1.15	0.62	0.42	0.47	1.5	12.53	3.67	5.55	1.05	0.62	2.15	0	1	0	0	0	0	92.9437	7.12758
1	3	12-1	45	COMP	14	11.35	1.32	0.3	0.2	0.42	0.92	12.67	4.87	6.02	0	0	0	0	1.5	0	0	0	1.62	77.7857	22.2857
1	3	12-2	46	COMP	8.4	7.28	0	0.3	0.37	0.45	1.12	7.28	1.95	1.18	0	0	0	0.83	4.15	0.28	0	0	0	47.1429	52.7381
1	3	12-3	47	COMP	14.62	14.48	0.13	0	0	0	0	14.61	8.75	5.07	0	0	0	0	0.8	0	0	0	0	94.528	5.47196
1	3	12-4	48	COMP	6.45	4.62	0.22	0.57	0	0	0.57	4.84	1.67	0	0	0	0	0	4	0.78	0	0	0	25.8915	74.1085
1	3	13-1	49	Reg	6.72	6.2	0	0.18	0.33	0	0.52	6.2	0	0	0	0	0	0	3.78	0.52	2.42	0	0	0	100
1	3	13-2	50	Reg	4.28	3.53	0	0	0.25	0	0.25	3.53	2.53	0	0	0	0	0	1.25	0	0	0	0.5	59.1121	40.8879
1	3	13-3	51	Reg	6.38	6.38	0	0	0	0	0	6.38	0	0	0	0	0	0	3.2	0	3.18	0	0	0	100
1	3	13-4	52	Reg	3.43	3.43	0	0	0	0	0	3.43	0	0	0	0	0	0	3.43	0	0	0	0	0	100
1	4	1-1	1	Transition	9.65	8.13	0.7	0.4	0.42	0	0.82	8.83	0	0	0	1.2	0	0	5.45	0	3	0	0	12.4352	87.5648
1	4	1-2	2	Transition	15.1	12.65	1.33	0.58	0.53	0	1.12	13.98	0	0	0	3.17	2.57	0	5.3	0	4.07	0	0	38.0132	62.053
1	4	1-3	3	Transition	15.35	12.28	1.62	1.08	0.37	0	1.45	13.9	0	0	0	2.67	0	0.77	8.15	0.52	3.25	0	0	22.4104	77.6547
1	4	1-4	4	Transition	9.73	7.03	1.33	0.75	0.62	0	1.37	8.36	0	0	0	3.05	2.68	0	4	0	0	0	0	58.89	41.11
1	4	2-1	5	GP	17.2	12.75	3.07	0.13	1.08	0.17	1.38	15.82	0	0	0	3.83	1.13	2	6.8	0	3.43	0	0	40.4651	59.4767
1	4	2-2	6	GP	17.3	13.13	2.17	1.15	0.85	0	2	15.3	0	0	0	4.13	1.2	0	6.9	0	5.07	0	0	30.8092	69.1908
1	4	2-3	7	GP	15.13	11.35	2.25	0	1.53	0	1.53	13.6	0	0	0	3.35	2.88	1.33	6.38	0	0	0	1.18	49.967	49.967
1	4	2-4	8	GP	12.62	8.77	1.82	1.18	0	0.85	2.03	10.59	0	0	0	3.18	1.47	0	6.52	0	1.45	0	0	36.8463	63.1537
1	4	3-1	9	GP	20.5	17.02	1.1	1.67	0.72	0	2.38	18.12	0	0	0	6.45	2.22	0	6.75	0	4.07	0	1.02	42.2927	57.7561
1	4	3-2	10	GP	18.77	14.05	2.25	0.85	1.42	0.2	2.47	16.3	0	0	0	5.8	1.57	1.37	3.4	0	6.63	0	0	46.5637	53.4363
1	4	3-3	11	GP	19.47	17.22	0.28	0	1.72	0.25	1.97	17.5	0	0	0	8.65	3.02	0.33	3.55	0	3.92	0	0	61.6333	38.3667
1	4	3-4	12	GP	10.23	7.87	0.17	1.38	0.37	0.45	2.2	8.04	0	0	0	3.9	0	0	2.23	0	4.1	0	0	38.1232	61.8768
1	4	4-1	13	GP	24.43	20.82	1.72	1.5	0.27	0.13	1.9	22.54	0	0	0	5.82	4.95	0	9	0	4.67	0	0	44.0851	55.9558
1	4	4-2	14	GP	25.47	22.7	0.53	0	1.97	0.27	2.23	23.23	0	0	0	8.25	3.82	0	8.92	0	4.48	0	0	47.3891	52.6109
1	4	4-3	15	GP	22.02	20.85	0	0	0.22	0.95	1.17	20.85	0	0	0	7.15	3.77	0	7.1	0	4	0	0	49.5913	50.4087
1	4	4-4	16	GP	14.47	13.1	0.48	0.25	0.47	0.17	0.88	13.58	1.55	0	0	6.05	0.97	0.48	5.42	0	0	0	0	62.5432	37.4568
1	4	5-1	17	GP	12.47	10.22	0.63	0.5	0.18	0.93	1.62	10.85	0	0	0	6.52	1.5	0	4.45	0	0	0	0	64.3144	35.6856
1	4	5-2	18	GP	9.13	8.42	0.2	0.38	0.13	0	0.52	8.62	0	0	0	4.57	4.57	0	0	0	0	0	0	100.11	0
1	4	5-3	19	GP	9.3	6.95	0.52	0.45	0.32	1.07	1.83	7.47	0	0	0	5.17	0	0	4.13	0	0	0	0	55.5914	44.4086
1	4	5-4	20	GP	7.62	7.4	0.22	0	0	0	0	7.62	1.42	0	0	0	1.7	0	2.63	0	1.87	0	0	40.9449	59.0551
1	4	6-1	21	GP	16.08	12.42	1.72	1	0.75	0.2	1.95	14.14	0	0	0	4.45	4.53	0.67	6.43	0	0	0	0	60.0124	39.9876
1	4	6-2	22	GP	13.83	10.03	1.67	1.47	0.67	0	2.13	11.7	4.47	0	0	0	0	1.83	5.9	0	1.63	0	0	45.5531	54.4469
1	4	6-3	23	GP	20.2	16.8	1.22	1.3	0.63	0.25	2.18	18.02	4.37	0	0	1.13	4.03	0.38	6	0.2	2.42	0	1.67	49.0594	50.9406
1	4	6-4	24	GP	12.65	10.7	1.27	0	0.42	0.27	0.68	11.97	2.55	0	0	0.8	0.75	0	2.95	0	5.6	0	0	32.4111	67.5889
1	4	7-1	25	GP	13.98	9.75	2.37	0	1.33	0.53	1.87	12.12	0	0	0	6.55	1.98	0.5	4.6	0.35	0	0	0	64.5923	35.4077
1	4	7-2	26	GP	11.62	8.93	1.02	0	0.8	0.87	1.67	9.95	2.55	1.57	0	4.67	0.65	0.38	1.8	0	0	0	0	84.5095	15.4905
1	4	7-3	27	GP	14.5	12.8	1.07	0	0.43	0.2	0.63	13.87	1.2	2.2	1.77	1.38	1.98	0	5.97	0	0	0	0	58.8276	41.1724
1	4	7-4	28	GP	17.73	14.75	0.3	0.63	1.32	0.73	2.68	15.05	13.15	2.08	0.33	0	0	0	2.17	0	0	0	0	87.7609	12.2391
1	4	8-1	29	SP	12.82	11.78	0.07	0.42	0.07	0.48	0.97	11.85	0	2	0	1.27	2.55	1.58	1.52	0	3.9	0	0	57.7223	42.2777
1	4	8-2	30	SP	15	12.9	0	0.48	0	1.62	2.1	12.9	8.65	0	0	0	0	0	5.68	0	0	0	0	57.6667	37.8667
1	4	8-3	31	SP	19.53	16.53	0.5	1.9	0.5	0.1	2.5	17.03	6.58	9.53	0.67	0	0	0	2.75	0	0	0	0	85.9191	14.0809
1	4	8-4	32	SP	11.97	10.15	0.2	0	0	0.47	0.47	10.35	3.52	1.75	0	0	0	0	6.7	0	0	0	0	44.0267	55.9733
1	4	9-1	33	SP	12.48	11.7	0	0	0.15	0.63	0.78	11.7	7.63	2	0	0	0	0	2.85	0	0	0	0	77.1635	22.8365
1	4	9-2	34	SP	9.1	6.57	0.6	0.75	0.75	0.43	1.93	7.17	7.1	2	0	0	0	0	0	0	0	0	0	100	0
1	4	9-3	35	SP	10.88	9.98	0.5	0.15	0.25	0	0.4	10.48	7.72	0	0	0	0.93	0	2.23	0	0	0	0	79.5037	20.4963
1	4	9-4	36	SP	3.1	2.73	0	0.22	0.15	0	0.37	2.73	3.1	0	0	0	0	0	0	0	0	0	0	100	0
1	4	10-1	37	COMP	13.82	10.9	1.48	1.3	0	0	1.3	12.38	6.82	5	0	0	0	0	0	0	2	0	0	85.5282	14.4718
1	4	10-2	38	COMP	18.68	15.82	0.17	0.9	1.55	0.25	2.7	15.99	9.5	8.8	0	0	0	0	0	0	0	0	0.38	97.9657	2.03426
1	4	10-3	39	COMP	9.82	8.55	0.13	0.35	0	0.78	1.13	8.68	4.72	5.1	0	0	0	0	0	0	0	0	0	100	0
1	4	10-4	40	COMP	8.07	5.03	0.38	1.02	1.2	0.13	2.35	5.41	8.07	0	0	0	0	0	0	0	0	0	0	100	0
1	4	11-1	41	COMP	7.52	5.45	0.3	0.15	0.48	0	0.63	5.75	3.17	4.35	0	0	0	0	0	0	0	0	0	100	0
1	4	11-2	42	COMP	8.75	6.92	0.47	0.13	0.17	1.07	1.37	7.39	6.8	0.78	0	0	0	0	1.17	0	0	0	0	86.6286	13.3714
1	4	11-3	43	COMP	9.32	7.37	0.47	1.1	0.38	0	1.48	7.84	3.47	4.68	0	0	0	0	1.17	0	0	0	0	87.4464	12.5536
1	4	11-4	44	COMP	9.5	9	0	0	0	0.5	0.5	9	4.57	3.77	0	0	0	0	1.17	0	0	0	0	87.7895	12.3158
1	4	12-1	45	COMP	9.68	7.4	0.78	0.52	0.38	0.6	1.5	8.18	5.18	3.83	0	0	0	0	0.67	0	0	0	0	93.0785	6.92149
1	4	12-2	46	COMP	14.12	9.25	1.55	1.87	1.05	0.4	3.32	10.8	6.87	7.25	0	0	0	0	0	0	0	0	0	100	0
1	4	12-3	47	COMP	13.5	12.63	0	0	0	0.87	0.87	12.63	7.98	4.03	0	0	0	0	1.48	0	0	0	0	88.963	10.963
1	4	12-4	48	COMP	8.5	7.33	0	0	0	1.17	1.17	7.33	7.83	0	0	0	0	0	0.67	0	0	0	0	92.1176	7.88235
1	4	13-1	49	Reg	10.6	9.47	0	0	0	1.13	1.13	9.47	9.35	1.25	0	0	0	0	0	0	0	0	0	100	0
1	4	13-2	50	Reg	1.5	1.5	0	0	0	0	0	1.5	1.5	0	0	0	0	0	0	0	0	0	0	100	0
1	4	13-3	51	Reg	2.75	2.75	0	0	0	0	0	2.75	0	0	0	0	0	0	1.5	0	1.25	0	0	0	100
1	4	13-4	52	Reg	6.38	5.17	0	0	0	0	0	5.17	0	0	0	0	0	0	2.97	0	2.42	0	1	0	100.157
1	4	14-1	53	Reg	24.67	22.32	0.33	2.02	0	0	2.02	22.65	0	0	0	0	0	0	3.28	0	20.75	0	0.63	0	99.9595
0	1	1-1	1	Transition	6.25	4.42	1.5	0	0.33	0	0.33	5.92	0	0	0	0	0	0	4.5	0	0	0	1.75	0	100
0	1	1-2	2	Transition	6	4.08	1.5	0	0.42	0	0.42	5.58	0	0	0	0	3	0	3	0	0	0	0	50	50
0	1	1-3	3	Transition	4.42	2.5	1.5	0	0.42	0	0.42	4	0	0	0	1.5	0	0	1.42	0	0	0	1.5	33.9367	66.0633
0	1	1-4	4	Transition	5	3.08	1.33	0	0.33	0.25	0.58	4.41	0	0	0	0.67	0.83	0	2.5	0	0	0	1	30	70
0	1	2-1	5	GP	5.72	5.22	0	0	0.5	0	0.5	5.22	0	0	0	0	0	0	3.38	0.5	1.83	0	0	0	99.8252
0	1	2-2	6	GP	5.25	4.75	0	0	0.5	0	0.5	4.75	0	0	0	0	1.75	0	3	0.5	0	0	0	33.3333	66.6667
0	1	2-3	7	GP	4.33	4.08	0	0	0.25	0	0.25	4.08	0	0	0	1.5	0	0	1.83	0	0	0	1	34.642	65.358
0	1	2-4	8	GP	1.58	0.33	1	0	0.25	0	0.25	1.33	0	0	0	0	0	0	0.58	0	0	0	1	0	100
0	1	3-1	9	GP	5.42	4	1	0	0.42	0	0.42	5	0	0	0	0	0	0	2.42	0	3	0	0	0	100
0	1	3-2	10	GP	14	8	6	0	0	0	0	14	0	0	0	0	0	0	0	0	0	0	14	0	100
0	1	3-3	11	GP	3	0	3	0	0	0	0	3	0	0	0	0	0	0	0	0	0	0	3	0	100
0	1	3-4	12	GP	4	3.5	0	0	0.5	0	0.5	3.5	0	0	0	3	0	0	1	0	0	0	0	75	25
0	1	4-1	13	GP	11.17	7.75	1.5	0	1.25	0.67	1.92	9.25	0	0	0	1.42	4	0.17	5.08	0.5	0	0	0	50.0448	49.9552
0	1	4-2	14	GP	6.92	5.33	0	0.17	1.42	0	1.58	5.33	0	0	0	1.58	0	0.17	2.75	0	2.42	0	0	25.289	74.711
0	1	4-3	15	GP	13.58	11.33	0	1.33	0.92	0	2.25	11.33	10.92	0	0	0	1.17	0	1.08	0.42	0	0	0	89.028	11.0457
0	1	4-4	16	GP	6.33	4.58	0	0	1.75	0	1.75	4.58	0	0	0	1.58	1	0	3.25	0.5	0	0	0	40.7583	59.2417
0	1	5-1	17	GP	6.72	5.75	0	0	0.97	0	0.97	5.75	0	0	0	0	1.5	0	5.22	0	0	0	0	22.3214	77.6786
0	1	5-2	18	GP	11.58	7.7	3	0.2	0.5	0.18	0.88	10.7	0	0	0	0	5.5	0	5.58	0.5	0	0	0	47.4957	52.5043
0	1	5-3	19	GP	8.5	8	0	0	0.5	0	0.5	8	0	0	0	2	0	0	3.5	0	3	0	0	23.5294	76.4706
0	1	5-4	20	GP	8.5	6.5	1	0	1	0	1	7.5	0	0	0	1.5	0	2	4.5	0.5	0	0	0	41.1765	58.8235
0	1	6-1	21	GP	2.75	2.25	0	0	0.5	0	0.5	2.25	0	0	0	1.5	0	0	1.25	0	0	0	0	54.5455	45.4545
0	1	6-2	22	GP	0	0	0	0	0	0	0	0	0	0	0	0	0	0	0	0	0	0	0	#DIV/0!	#DIV/0!
0	1	6-3	23	GP	0	0	0	0	0	0	0	0	0	0	0	0	0	0	0	0	0	0	0	#DIV/0!	#DIV/0!
0	1	6-4	24	GP	5.25	5.25	0	0	0	0	0	5.25	0	0	0	3.25	1	0	1	0	0	0	0	80.9524	19.0476
0	1	7-1	25	GP	11.5	9.33	1.25	0.17	0	0.75	0.92	10.58	0	0	0	2.33	1.5	0	2.42	0	0	0	5.25	33.3043	66.6957
0	1	7-2	26	GP	8	5	2	0.17	0.83	0	1	7	0	0	0	1.5	0	0	3	0.5	0	0	3	18.75	81.25
0	1	7-3	27	GP	8.58	6.58	1	0	1	0	1	7.58	0	0	0	1.75	0	0	5.33	0.5	0	0	1	20.3963	79.6037
0	1	7-4	28	GP	5.5	3	1.75	0.75	0	0	0.75	4.75	0	0	0	0	0	1.75	3.75	0	0	0	0	31.8182	68.1818
0	1	8-1	29	SP	8.5	6.5	1	0.17	0.83	0	1	7.5	0	0	0	0	0	0	2.5	0	0	0	1	0	41.1765
0	1	8-2	30	SP	13.5	7.33	2.25	2.5	1.25	0.17	3.92	9.58	7	4.5	0	0	0	0	1.08	0.42	0	0	0.5	85.1852	14.8148
0	1	8-3	31	SP	8	7.5	0	0	0.5	0	0.5	7.5	5.25	2	0	0	0	0	0.75	0	0	0	0	90.625	9.375
0	1	8-4	32	SP	12.5	11.25	0	0.17	0.5	0.58	1.25	11.25	9.5	2.5	0.5	0	0	0	0	0	0	0	0	100	0
0	1	9-1	33	SP	6.92	5.58	0	0.33	0.33	0.67	1.33	5.58	5.42	1.5	0	0	0	0	0	0	0	0	0	100	0
0	1	9-2	34	SP	7	6.5	0	0	0.5	0	0.5	6.5	3	2	0	0	0	0	0.75	0	1.25	0	0	71.4286	28.5714
0	1	9-3	35	SP	12.75	11.92	0	0.5	0.33	0	0.83	11.92	5.25	3.25	0	0	0	0	4.25	0	0	0	0	66.6667	33.3333
0	1	9-4	36	SP	11.92	10.92	0	0	1	0	1	10.92	4.67	6.25	0	0	0	0	1	0	0	0	0	91.6107	8.38926
0	1	10-1	37	COMP	7.17	5.58	0	0	0.58	1	1.58	5.58	4.92	2	0	0	0	0	0.25	0	0	0	0	96.5132	3.48675
0	1	10-2	38	COMP	8.75	7.5	0	0	0	1.25	1.25	7.5	5.5	0	0	0	0	0	3.25	0	0	0	0	62.8571	37.1429
0	1	10-3	39	COMP	7.5	6.42	0	0.08	0	1	1.08	6.42	6	1.25	0	0	0	0	0.25	0	0	0	0	96.6667	3.33333
0	1	10-4	40	COMP	9.5	8.58	0.5	0	0.42	0	0.42	9.08	5.5	4	0	0	0	0	0	0	0	0	0	100	0
0	1	11-1	41	COMP	8.58	7	0	0	1.42	0.17	1.58	7	3.5	5.08	0	0	0	0	0	0	0	0	0	100	0
0	1	11-2	42	COMP	10.17	8.42	0	0	0.75	1	1.75	8.42	7.08	2.75	0	0	0	0	0.33	0	0	0	0	96.6568	3.24484
0	1	11-3	43	COMP	7.75	6	0	0	0	1.75	1.75	6	3.5	4	0	0	0	0	0.25	0	0	0	0	96.7742	3.22581
0	1	11-4	44	COMP	8.33	7.33	0	0	1	0	1	7.33	4.83	3.5	0	0	0	0	0	0	0	0	0	100	0
0	1	12-1	45	COMP	9	7.42	0.75	0	0.83	0	0.83	8.17	6	1.5	0	0	0	0	1.5	0	0	0	0	83.3333	16.6667
0	1	12-2	46	COMP	6.5	5.75	0	0	0	0.75	0.75	5.75	6	0	0	0	0	0	0.5	0	0	0	0	92.3077	7.69231
0	1	12-3	47	COMP	8.08	6.75	0.75	0	0.5	0.08	0.58	7.5	4	2	0	0	0	0	2.08	0	0	0	0	74.2574	25.7426
0	1	12-4	48	COMP	7.83	6.25	0	0.17	0.33	1.08	1.58	6.25	5.75	0	0	0	0	0	2.08	0	0	0	0	73.4355	26.5645
0	1	13-1	49	Reg	7.42	6.33	0	0.08	0	1	1.08	6.33	4.67	0	0	1.5	0	0	1.25	0	0	0	0	83.1536	16.8464
0	1	13-2	50	Reg	6.5	5.75	0.17	0	0.5	0.08	0.58	5.92	4	2	0	0	0	0	0.5	0	0	0	0	92.3077	7.69231
0	1	13-3	51	Reg	6	6	0	0	0	0	0	6	4.17	1.5	0	0	0	0	0.33	0	0	0	0	94.5	5.5
0	1	13-4	52	Reg	7.6	6.92	0	0	0.67	0.02	0.68	6.92	6.1	0	0	0	0	0	0	0	0	0	0	80.2632	0
0	2	1-1	1	Transition	7	7	0	0	0	0	0	7	4.5	0	0	0	0	0	2.5	0	0	0	0	64.2857	35.7143
0	2	1-2	2	Transition	13.75	12.33	0.67	0	0.75	0	0.75	13	0	0	0	0	7.25	0	3.17	0.33	2.5	0	0.5	52.7273	47.2727
0	2	1-3	3	Transition	7.75	3.25	3.75	0	0.5	0.25	0.75	7	0	0	0	0	0	0	5.5	0	0	0	2.25	0	100
0	2	1-4	4	Transition	10.92	8.75	0.75	0.83	0.33	0.25	1.42	9.5	0	0	0	0	2	0	5.67	0	3.25	0	0	18.315	81.685
0	2	2-1	5	GP	12.42	10.25	1	0.5	0.5	0.17	1.17	11.25	0	0	0	2	1.67	0	7.42	0.33	0	0	1	29.5491	70.4509
0	2	2-2	6	GP	6.5	5.83	0	0.15	0.33	0.18	0.67	5.83	0	0	0	0	2	0	4.17	0.33	0	0	0	30.7692	69.2308
0	2	2-3	7	GP	9	7.5	0	0.15	0.35	0	0.5	7.5	0	0	0	1.5	1.5	0	4.5	0	0	0	1.5	33.3333	66.6667
0	2	2-4	8	GP	7.75	5.92	0	0.67	1.17	0	1.83	5.92	0	0	0	3.75	0	0	3.5	0.5	0	0	0	48.3871	51.6129
0	2	3-1	9	GP	11.5	8.17	1	1.3	1.03	0	2.33	9.17	0	0	0	5	0	3	2.92	0.58	0	0	0	69.5652	30.4348
0	2	3-2	10	GP	11.88	10.5	0	0.25	1.13	0	1.38	10.5	0	0	0	1.25	2.85	0.15	1.25	0.38	3	0	3	35.7744	64.2256
0	2	3-3	11	GP	8.25	7.2	0	0.25	0.8	0	1.05	7.2	0	0	0	3	2	0	1.75	0	0	0	1.5	60.6061	39.3939
0	2	3-4	12	GP	6.3	5.25	0	0.3	0.75	0	1.05	5.25	0	0	0	1.38	1.25	0	3.67	0	0	0	0	41.746	58.254
0	2	4-1	13	GP	9.25	7.83	0	0.65	0.77	0	1.42	7.83	0	0	0	3	2.5	0	3.25	0.5	0	0	0	59.4595	40.5405
0	2	4-2	14	GP	12.93	10.8	0	1.15	0.98	0	2.13	10.8	0	0	0	4	3.6	2	1.22	0.62	0	0	1.5	74.2459	25.8314
0	2	4-3	15	GP	8.92	7.65	0	0.15	1.12	0	1.27	7.65	0	0	0	1.58	2.17	0	4.48	0.68	0	0	0	42.0404	57.8475
0	2	4-4	16	GP	9.4	7.67	0	0.92	0.62	0.2	1.73	7.67	0	0	0	1.5	0	2	5.45	0.45	0	0	0	37.234	62.766
0	2	5-1	17	GP	13.75	10.88	0.75	1.17	0.78	0.17	2.12	11.63	0	0	0	1.5	2.5	0	6.83	0.42	2.5	0	0	29.0909	70.9091
0	2	5-2	18	GP	7.08	5.67	0	0.17	1.25	0	1.42	5.67	0	0	0	6.08	0	0	1	0	0	0	0	85.8757	14.1243
0	2	5-3	19	GP	8	6.75	0	0.15	1.1	0	1.25	6.75	0	0	0	1.5	1.75	0	2.25	0	0	0	2.5	40.625	59.375
0	2	5-4	20	GP	12.67	9.08	1.58	0.75	1.08	0.17	2	10.66	0	0	0.75	1.5	2.5	0	7.58	0.33	0	0	0	37.4901	62.4309
0	2	6-1	21	GP	8.17	7.6	0	0.15	0.42	0	0.57	7.6	0	0.75	0.33	1.83	1.5	0	1.33	0.42	0	0	2	53.978	45.8996
0	2	6-2	22	GP	22.25	19.83	2	0	0	0.42	0.42	21.83	0	2	0	5	4	1	6.75	0	3.5	0	0	53.9326	46.0674
0	2	6-3	23	GP	3	3	0	0	0	0	0	3	0	0	0	1	0	0	2	0	0	0	0	33.3333	66.6667
0	2	6-4	24	GP	0	0	0	0	0	0	0	0	0	0	0	0	0	0	0	0	0	0	0	#DIV/0!	#DIV/0!
0	2	7-1	25	GP	10.75	10.75	0	0	0	0	0	10.75	0	0	0	3.5	2	0	2.75	0	2.5	0	0	51.1628	48.8372
0	2	7-2	26	GP	11.35	9.85	0	0.3	1.2	0	1.5	9.85	0.67	0	0	2	5.08	0	2.25	1.35	0	0	0	68.2819	31.7181
0	2	7-3	27	GP	8.13	7.12	0	0.3	0.72	0	1.02	7.12	0	0	0	3.78	0	0	4.15	0.2	0	0	0	46.4945	53.5055
0	2	7-4	28	GP	18.27	14.63	2.17	0.68	0.78	0	1.47	16.8	0	0	0	0	2	0	14.13	2.13	0	0	0	10.9469	88.9984
0	2	8-1	29	SP	10.25	6.27	2.33	0.28	1.23	0.13	1.65	8.6	4	0	0.6	0	0.13	0	5.52	0	0	0	0	46.1463	53.8537
0	2	8-2	30	SP	16	12.92	1.5	1.17	0	0.42	1.58	14.42	7.58	7.75	0	0	0	0	0.67	0	0	0	0	95.8125	4.1875
0	2	8-3	31	SP	9	7.57	0	0.5	0.27	0.67	1.43	7.57	6.25	2	0	0	0	0	0.75	0	0	0	0	91.6667	8.33333
0	2	8-4	32	SP	14.75	13.42	0	0.15	0.67	0.52	1.33	13.42	7.5	5.25	1.5	0	0	0	0.5	0	0	0	0	96.6102	3.38983
0	2	9-1	33	SP	8.5	8	0	0.15	0.35	0	0.5	8	3.25	4	0	0	0	0	1.25	0	0	0	0	85.2941	14.7059
0	2	9-2	34	SP	7.8	6.47	0	0.08	0	1.25	1.33	6.47	4.5	0	0	1.55	0	0	0.75	0	0	0	1	77.5641	22.4359
0	2	9-3	35	SP	8.5	7.5	0	0	0.5	0.5	1	7.5	4.5	3	0	0	0	0	1	0	0	0	0	88.2353	11.7647
0	2	9-4	36	SP	9	8	0	0.08	0.08	0.83	1	8	5.75	2	0	0	0	0	1.25	0	0	0	0	86.1111	13.8889
0	2	10-1	37	COMP	7.08	5.92	0	0.08	0.08	1	1.17	5.92	5.33	1.5	0	0	0	0	0.25	0	0	0	0	96.4689	3.53107
0	2	10-2	38	COMP	11.2	7.33	1.5	0.25	0.95	0	1.2	8.83	7.03	1.5	0	0	0	0	1.5	0	0	0	0	76.1607	13.3929
0	2	10-3	39	COMP	12.33	9.37	1.25	0.78	0.67	0.27	1.72	10.62	7	5	0	0	0	0	0.33	0	0	0	0	97.3236	2.6764
0	2	10-4	40	COMP	7.42	5.75	0	0.3	1.37	0	1.67	5.75	4.85	1.5	0	0	0	0	0.5	0	0.17	0	0.4	85.5795	14.4205
0	2	11-1	41	COMP	7.88	6.08	0.75	0.2	0.4	0.45	1.05	6.83	4.63	3.25	0	0	0	0	0	0	0	0	0	100	0
0	2	11-2	42	COMP	7.25	6.12	0	0.27	0.07	0.8	1.13	6.12	5.25	1.25	0	0	0	0	0.75	0	0	0	0	89.6552	10.3448
0	2	11-3	43	COMP	8.18	6.73	0	0	0	1.45	1.45	6.73	6.37	0	0	0	0	0	1.82	0	0	0	0	77.8729	22.2494
0	2	11-4	44	COMP	9.17	6.77	0.75	0.98	0.67	0	1.65	7.52	6.92	0	0	0	0	0	2.25	0	0	0	0	75.4635	24.5365
0	2	12-1	45	COMP	7.42	6.17	0.42	0.3	0.37	0.17	0.83	6.59	2.83	3.25	0	0	0	0	1.33	0	0	0	0	81.9407	17.9245
0	2	12-2	46	COMP	8.55	6.5	0	0.6	0.28	1.17	2.05	6.5	5.72	1.75	0	0	0	0	1.08	0	0	0	0	87.3684	12.6316
0	2	12-3	47	COMP	6.75	5.75	0	0.3	0.7	0	1	5.75	3	3	0	0	0	0	0.75	0	0	0	0	88.8889	11.1111
0	2	12-4	48	COMP	13.5	10.75	1.75	0.5	0	0.5	1	12.5	11.75	0	0.75	0	0	0	1	0	0	0	0	92.5926	7.40741
0	2	13-1	49	Reg	10.67	10.25	0	0	0.42	0	0.42	10.25	6	0	0	0	0	0	4.67	0	0	0	0	56.2324	43.7676
0	2	13-2	50	Reg	16.2	14	0.5	0.25	1.25	0.2	1.7	14.5	6.5	3	0.5	0	0	0	3.75	0	0	0	0	61.7284	23.1481
0	2	13-3	51	Reg	16.75	13.75	2.33	0.5	0	0.17	0.67	16.08	14.58	0	0	0	0	0	2.17	0	0	0	0	87.0448	12.9552
0	2	13-4	52	Reg	11.15	7.5	1	2.25	0.4	0	2.65	8.5	4.25	2.9	0	0	0	0	4	0	0	0	0	64.1256	35.8744
0	3	1-1	1	Transition	6.33	5.5	0.83	0	0	0	0	6.33	0	0	0	0	0	0	2.58	0	1.5	0	2.25	0	100
0	3	1-2	2	Transition	9.67	9.25	0	0	0.42	0	0.42	9.25	0	0	0	0	5.25	0	4	0.42	0	0	0	54.2916	45.7084
0	3	1-3	3	Transition	8.73	7.55	0.8	0	0.38	0	0.38	8.35	0	0	0	2.87	4.55	0	1.32	0	0	0	0	84.9943	15.1203
0	3	1-4	4	Transition	9.67	8.67	0	0.17	0.48	0.35	1	8.67	0	0	0	0	0	1.75	4.67	0	1.25	0	2	18.0972	81.9028
0	3	2-1	5	GP	3.17	1.93	0	0.7	0.53	0	1.23	1.93	0	0	0	0	1.67	0	0.87	0.63	0	0	0	52.6814	47.3186
0	3	2-2	6	GP	7.05	7.05	0	0	0	0	0	7.05	0	2.25	0	0	1.3	0	0.75	0	2.75	0	0	50.3546	49.6454
0	3	2-3	7	GP	8.5	5.97	1.5	0.3	0.57	0.17	1.03	7.47	0	0	0	1.5	1.5	0	2.77	0.23	2.5	0	0	35.2941	64.7059
0	3	2-4	8	GP	9.5	6.75	0.5	1	0.5	0.75	2.25	7.25	0	0	0	1.75	2	0	5.75	0	0	0	0	39.4737	60.5263
0	3	3-1	9	GP	15.75	11.82	1.5	1.25	1.18	0	2.43	13.32	0	0	0	1.5	4	0	10.25	0	0	0	0	34.9206	65.0794
0	3	3-2	10	GP	17.75	13.32	2.5	0.97	0.97	0	1.93	15.82	0	0	0	3.5	3.75	0	4.5	0	2.5	0	3.5	40.8451	59.1549
0	3	3-3	11	GP	8.35	4.85	2	0.27	1.23	0	1.5	6.85	0	0	0	1.5	3.85	0	3	0	0	0	0	64.0719	35.9281
0	3	3-4	12	GP	15.5	14.85	0	0.15	0.33	0.17	0.65	14.85	0	0	0	0	0	2	1.5	0	2.5	0	9.5	12.9032	87.0968
0	3	4-1	13	GP	16.95	12.82	3.25	0.38	0.5	0	0.88	16.07	8	1.58	0.25	0	3.25	0	2.5	0	0.37	0	0	77.1681	16.9322
0	3	4-2	14	GP	15.25	12.05	1.5	0.3	1.4	0	1.7	13.55	0	0	0	3.75	2.5	0	5.5	0	0	0	3.5	40.9836	59.0164
0	3	4-3	15	GP	8	6.88	0	0.25	0.7	0.17	1.12	6.88	0	0	0	1.75	1.75	0	2	0	0	0	2.5	43.75	56.25
0	3	4-4	16	GP	12.42	10.4	0	0.82	1.2	0	2.02	10.4	0	0	0	1.5	1.5	2	5.08	0	0	0	2.33	40.2576	59.6618
0	3	5-1	17	GP	8.93	7.27	0	0	1.53	0.13	1.67	7.27	0	0	0	3.32	1.5	0	3.58	0.53	0	0	0	53.9754	46.0246
0	3	5-2	18	GP	13.5	9.73	2.25	0.3	0.53	0.68	1.52	11.98	0	0	0	3.5	0	1.75	5.75	0	2.5	0	0	38.8889	61.1111
0	3	5-3	19	GP	8.25	6.48	0.5	0.4	0	0.87	1.27	6.98	0	0	0	6	0	0	2.25	0	0	0	0	72.7273	27.2727
0	3	5-4	20	GP	13	10.33	1.5	0.15	1.02	0	1.17	11.83	0	0	0	1.75	1.5	1.5	5.17	0.58	0	0	2.5	36.5385	63.4615
0	3	6-1	21	GP	10	7.58	1.25	0	1.17	0	1.17	8.83	0	0	0	3	1.25	2.25	3.5	0	0	0	0	65	35
0	3	6-2	22	GP	14.75	10.25	3	0.5	0.83	0.17	1.5	13.25	0	1	0.75	6.25	2	0	4.25	0.5	0	0	0	67.7966	32.2034
0	3	6-3	23	GP	11.5	9.33	0	1	1.17	0	2.17	9.33	0	0	0	3.5	3.83	0	4.17	0	0	0	0	63.7391	36.2609
0	3	6-4	24	GP	13.25	11.5	0	0.15	1	0.6	1.75	11.5	0	0	0	3.25	3.75	1.75	4	0.5	0	0	0	66.0377	33.9623
0	3	7-1	25	GP	11.5	10.17	0	0.3	1.03	0	1.33	10.17	0	0	0	3	3.75	0	2.75	0	0	0	2	58.6957	41.3043
0	3	7-2	26	GP	14.75	11.63	1.92	0.15	1.05	0	1.2	13.55	0	0	0	5.42	5.75	0	3.58	0	0	0	0	75.7288	24.2712
0	3	7-3	27	GP	10.23	8.5	0	1.15	0.33	0.25	1.73	8.5	0	0	1.75	0	2	0	4.98	0	0	0	1.5	36.6569	63.3431
0	3	7-4	28	GP	20.35	18.75	1	0.27	0.33	0	0.6	19.75	5.85	8.75	2	0	0	0	3.75	0	0	0	0	81.5725	18.4275
0	3	8-1	29	SP	9	4.92	3	0.15	0.93	0	1.08	7.92	0	0	0	0	0	0	2.92	0	0	0	3.83	0	75
0	3	8-2	30	SP	0	0	0	0	0	0	0	0	0	0	0	0	0	0	0	0	0	0	0	#DIV/0!	#DIV/0!
0	3	8-3	31	SP	1	1	0	0	0	0	0	1	0	0	0	0	0	0	0	0	0	0	1	0	100
0	3	8-4	32	SP	4.25	4	0	0.25	0	0	0.25	4	0	0	0	0	0	0	3.5	0	0	0	0.75	0	100
0	3	9-1	33	SP	7.17	6.5	0	0.42	0.25	0	0.67	6.5	1.33	0	0	0	0	0	4.75	0	0	0	0	18.5495	66.2483
0	3	9-2	34	SP	7.92	7.32	0	0.1	0.5	0	0.6	7.32	3	0	0	0	0	0	1.5	0	0	0	0	37.8788	18.9394
0	3	9-3	35	SP	11.4	11	0	0.07	0.17	0.17	0.4	11	5.4	3.5	0	0	0	0	2.5	0	0	0	0	78.0702	21.9298
0	3	9-4	36	SP	10.5	9.5	0	0.3	0.7	0	1	9.5	3.5	5.25	0	0	0	0	0	0	0	0	0	83.3333	0
0	3	10-1	37	COMP	14.38	12.33	0	1.42	0.63	0	2.05	12.33	6.88	4.5	2	0	0	0	1	0	0	0	0	93.0459	6.9541
0	3	10-2	38	COMP	7.8	6.5	0	0.7	0.6	0	1.3	6.5	6.55	0	0	0	0	0	0	0	0	0	0	83.9744	0
0	3	10-3	39	COMP	7.67	6.83	0	0.17	0.67	0	0.83	6.83	4.67	3	0	0	0	0	0	0	0	0	0	100	0
0	3	10-4	40	COMP	10.5	9.42	0	0.15	0.93	0	1.08	9.42	6.75	3.75	0	0	0	0	0	0	0	0	0	100	0
0	3	11-1	41	COMP	8.85	7.25	0	0.25	1.35	0	1.6	7.25	4.85	3	0	0	0	0	1	0	0	0	0	88.7006	11.2994
0	3	11-2	42	COMP	8	7.5	0	0	0.5	0	0.5	7.5	1.5	4	0	0	0	0	2.5	0	0	0	0	68.75	31.25
0	3	11-3	43	COMP	10.67	8.5	1	0	1.17	0	1.17	9.5	8.67	1.5	0	0	0	0	0.5	0	0	0	0	95.314	4.68604
0	3	11-4	44	COMP	8.97	7.83	0	0.23	0.9	0	1.13	7.83	3.67	4.5	0.8	0	0	0	0	0	0	0	0	100	0
0	3	12-1	45	COMP	9	8	0	0.1	0.9	0	1	8	7.25	1.75	0	0	0	0	0	0	0	0	0	100	0
0	3	12-2	46	COMP	9	8.15	0	0.15	0.7	0	0.85	8.15	4.5	4.5	0	0	0	0	0	0	0	0	0	100	0
0	3	12-3	47	COMP	10.75	8.75	0.5	0.25	1.25	0	1.5	9.25	1	7.75	0	0	0	0	2	0	0	0	0	81.3953	18.6047
0	3	12-4	48	COMP	8.75	7	1	0	0.75	0	0.75	8	5	3.25	0	0	0	0	0.5	0	0	0	0	94.2857	5.71429
0	3	13-1	49	Reg	10.25	6.92	0	1.17	1.03	0	2.2	6.92	5.58	1.5	0	0	0	0	3.17	0	0	0	0	69.0732	30.9268
0	3	13-2	50	Reg	9.67	8.08	0	0.92	0.67	0	1.58	8.08	5.42	2	0	0	0	0	2.25	0	0	0	0	76.7322	23.2678
0	3	13-3	51	Reg	10.8	8.83	1.5	0	0.47	0	0.47	10.33	3.25	4	0	0	0	0	3.55	0	0	0	0	67.1296	32.8704
0	3	13-4	52	Reg	9.1	8.58	0	0	0.52	0	0.52	8.58	9.1	0	0	0	0	0	0	0	0	0	0	100	0
0	3	14-1	53	Transition	8.5	7.5	1	0	0	0	0	8.5	4.75	1	0	0	0	0	1.5	0	0	0	0	67.6471	17.6471
0	4	1-1	1	Transition	6.43	5.25	0.67	0	0.52	0	0.52	5.92	1.5	0	1.27	0	0	0	2.17	0	1.5	0	0	43.0793	57.0762
0	4	1-2	2	Transition	9.78	7.25	1.5	0.52	0.52	0	1.03	8.75	0	0	0.27	1.5	2	1.5	0	0	3.25	0	1.27	53.8855	46.2168
0	4	1-3	3	Transition	11.35	8.92	1.5	0.52	0.42	0	0.93	10.42	1.58	0	0	1.5	2	0	2.27	0	4	0	0	44.7577	55.2423
0	4	1-4	4	GP	10.72	8.08	1.05	1.22	0.37	0	1.58	9.13	0	0	0	1.53	3.83	0	2.93	0	2.42	0	0	50	49.9067
0	4	2-1	5	GP	10.98	8.18	1.75	0.7	0.33	0.02	1.05	9.93	0	0	0	3.47	1.43	0	2.25	0	3.83	0	0	44.6266	55.3734
0	4	2-2	6	GP	15.5	12.33	2	0	1.15	0.02	1.17	14.33	0	0	0	1.75	4.5	1	5.25	0	0	0	3	46.7742	53.2258
0	4	2-3	7	GP	8.75	6.05	1.25	0.85	0.43	0.17	1.45	7.3	1.75	1.5	0	1.5	1.25	0	1.57	0.43	0	0	0.75	68.5714	31.4286
0	4	2-4	8	GP	14.82	11.35	2.25	0.42	0.8	0	1.22	13.6	0	0	0	1.83	5	1.25	3.25	0.73	2.75	0	0	54.5209	45.4116
0	4	3-1	9	GP	8.88	5.7	2	0.15	1.03	0	1.18	7.7	0	0	0	1.17	2	1.5	1.5	0	2.72	0	0	52.5901	47.5225
0	4	3-2	10	GP	10.83	6.48	2.75	0.8	0.8	0	1.6	9.23	0	0	0	1.75	1.75	0	4.58	0	2.75	0	0	32.3176	67.6824
0	4	3-3	11	GP	9.25	8.32	0	0.35	0.58	0	0.93	8.32	0	0	0	1.92	1.72	1.5	3.63	0.48	0	0	0	55.5676	44.4324
0	4	3-4	12	GP	12.15	9.05	1.38	0.18	1.53	0	1.72	10.43	0	0	0	0	1.75	0	5.67	0	4.73	0	0	14.4033	85.5967
0	4	4-1	13	GP	12.35	9.6	2.25	0.15	0.35	0	0.5	11.85	0	0	0	4.25	0	2.08	3.67	0.35	0	0	2	51.2551	48.7449
0	4	4-2	14	GP	12.15	8.12	2.38	0	1.57	0.08	1.65	10.5	0	0	0	3.05	1.95	0	4.4	0	2.75	0	0	41.1523	58.8477
0	4	4-3	15	GP	9.12	7.83	0.5	0.2	0.58	0	0.78	8.33	1.45	0	0	1.55	0	0	4.53	0	0	0	1.58	32.8947	66.9956
0	4	4-4	16	GP	11.7	9.97	0	0.83	0.9	0	1.73	9.97	0	0	0	3.33	0	0	0.53	1.25	4.08	0	2.5	28.4615	71.453
0	4	5-1	17	GP	6.92	5.37	0	0.67	0.83	0.05	1.55	5.37	0	0	0	6.17	0	0	0.75	0	0	0	0	89.1618	10.8382
0	4	5-2	18	GP	7.95	4.75	2.5	0	0.7	0	0.7	7.25	0	0	0	2	1.75	0	3.5	0.7	0	0	0	47.1698	52.8302
0	4	5-3	19	GP	11.43	8.87	1.5	0.2	0.85	0.02	1.07	10.37	0	0	0	1.75	0	0	7.18	0	0	0	2.5	15.3106	84.6894
0	4	5-4	20	GP	12.18	8.42	1.67	0.4	1.6	0.1	2.1	10.09	0	0	0.5	5.93	1.53	0	4.22	0	0	0	0	65.353	34.647
0	4	6-1	21	GP	8.37	7.5	0	0.5	0.37	0	0.87	7.5	0	0	0	1.5	4.25	0	2.62	0	0	0	0	68.6977	31.3023
0	4	6-2	22	GP	15.38	10.28	3	1.58	0.43	0.08	2.1	13.28	0	0	0	4.03	4.45	0	6.9	0	0	0	0	55.1365	44.8635
0	4	6-3	23	GP	9.57	7.68	0.75	0	1.13	0	1.13	8.43	0	1.75	0	3	1.57	0	3.25	0	0	0	0	66.0397	33.9603
0	4	6-4	24	GP	13.42	11.25	0.75	1.4	0	0.02	1.42	12	0	0	0	3.83	1.75	0	5.58	0	2.25	0	0	41.5797	58.3458
0	4	7-1	25	GP	6.7	6.7	0	0	0	0	0	6.7	0	0	0	1	1.6	0	4.1	0	0	0	0	38.806	61.194
0	4	7-2	26	GP	13.93	10.77	1.08	1.05	1.03	0	2.08	11.85	0	0	0	2.77	3.5	0	5.92	1.75	0	0	0	45.0108	55.061
0	4	7-3	27	GP	8.78	8.28	0.5	0	0	0	0	8.78	0	2	0	0	0	0	6.78	0	0	0	0	22.779	77.221
0	4	7-4	28	SP	15.65	12.78	1.17	1	0.7	0	1.7	13.95	1.67	1.58	0	2	2	0	6.53	1.87	0	0	0	46.3259	53.6741
0	4	8-1	29	SP	9.95	7.68	0	0.7	1.47	0.1	2.27	7.68	6.95	0	0	0	0	0	2	0	0	0	0	69.8492	20.1005
0	4	8-2	30	SP	14.58	13.55	0	0	1.03	0	1.03	13.55	4.33	7	0	0	0	0	1.5	1.75	0	0	0	77.7092	22.2908
0	4	8-3	31	SP	9.5	7.33	1.5	0.15	0.52	0	0.67	8.83	5	0	0	0	0	0	4.5	0	0	0	0	52.6316	47.3684
0	4	8-4	32	SP	16.75	14.92	1.17	0.15	0	0.52	0.67	16.09	9.42	7.33	0	0	0	0	0	0	0	0	0	100	0
0	4	9-1	33	SP	9.75	8	0.33	0.23	1.18	0	1.42	8.33	9.25	0	0	0	0	0	0.5	0	0	0	0	94.8718	5.12821
0	4	9-2	34	SP	9.5	8.17	0	0.08	1.25	0	1.33	8.17	5	4.25	0	0	0	0	0.25	0	0	0	0	97.3684	2.63158
0	4	9-3	35	SP	11.5	10.83	0	0.08	0.58	0	0.67	10.83	5.5	3.5	2	0	0	0	0.5	0	0	0	0	95.6522	4.34783
0	4	9-4	36	COMP	9.25	8.75	0	0	0.5	0	0.5	8.75	7.75	1.5	0	0	0	0	0	0	0	0	0	100	0
0	4	10-1	37	COMP	0	0	0	0	0	0	0	0	0	0	0	0	0	0	0	0	0	0	0	#DIV/0!	#DIV/0!
0	4	10-2	38	COMP	3.5	3.5	0	0	0	0	0	3.5	2.5	0	0	0	0	0	0	0	0	0	0	71.4286	0
0	4	10-3	39	COMP	7.33	6	0	0.33	1	0	1.33	6	7.08	0	0	0	0	0	0.25	0	0	0	0	96.5894	3.41064
0	4	10-4	40	COMP	3.33	3.33	0	0	0	0	0	3.33	1	2	0	0	0	0	0.33	0	0	0	0	90.0901	9.90991
0	4	11-1	41	COMP	9.92	7.28	0.07	0.15	1.17	0	1.32	7.35	8.67	0	0	0	0	0	0.83	0	0	0	0	87.3992	8.36694
0	4	11-2	42	COMP	8.75	8	0	0	0.75	0	0.75	8	6.67	2.08	0	0	0	0	0	0	0	0	0	100	0
0	4	11-3	43	COMP	8.77	7.38	0	0	1.38	0	1.38	7.38	6.55	1.33	0	0	0	0	0.88	0	0	0	0	89.8518	10.0342
0	4	11-4	44	COMP	9.95	7.33	1.17	0.92	0.53	0	1.45	8.5	6.28	3.67	0	0	0	0	0	0	0	0	0	100	0
0	4	12-1	45	COMP	3	2.53	0	0	0.47	0	0.47	2.53	3	0	0	0	0	0	0	0	0	0	0	100	0
0	4	12-2	46	COMP	0	0	0	0	0	0	0	0	0	0	0	0	0	0	0	0	0	0	0	#DIV/0!	#DIV/0!
0	4	12-3	47	COMP	5.75	4.75	0	0	1	0	1	4.75	5	0	0	0	0	0	0.75	0	0	0	0	86.9565	13.0435
0	4	12-4	48	Reg	0	0	0	0	0	0	0	0	0	0	0	0	0	0	0	0	0	0	0	#DIV/0!	#DIV/0!
0	4	13-1	49	Reg	0	0	0	0	0	0	0	0	0	0	0	0	0	0	0	0	0	0	0	#DIV/0!	#DIV/0!
0	4	13-2	50	Reg	0.52	0.52	0	0	0	0	0	0.52	0	0	0	0	0	0	0	0	0	0	0.52	0	100
0	4	13-3	51	Reg	0	0	0	0	0	0	0	0	0	0	0	0	0	0	0	0	0	0	0	#DIV/0!	#DIV/0!
0	4	13-4	52	Reg	2.5	2.5	0	0	0	0	0	2.5	2.5	0	0	0	0	0	0	0	0	0	0	100	0
0	1	1-1	1	Transition	0	0	0	0	0	0	0	0	0	0	0	0	0	0	0	0	0	0	0	#DIV/0!	#DIV/0!
0	1	1-2	2	Transition	0	0	0	0	0	0	0	0	0	0	0	0	0	0	0	0	0	0	0	#DIV/0!	#DIV/0!
0	1	1-3	3	Transition	0	0	0	0	0	0	0	0	0	0	0	0	0	0	0	0	0	0	0	#DIV/0!	#DIV/0!
0	1	1-4	4	Transition	0	0	0	0	0	0	0	0	0	0	0	0	0	0	0	0	0	0	0	#DIV/0!	#DIV/0!
0	1	2-1	5	GP	5.5	0.5	2.5	1.5	0	0	1.5	3	0	0	0	1.5	0	0	1.5	0	2.5	0	0	27.2727	72.7273
0	1	2-2	6	GP	5.25	3.75	1.5	0	0	0	0	5.25	0	0	0	0	3	0.75	1.5	0	0	0	0	71.4286	28.5714
0	1	2-3	7	GP	4.5	1.33	3.17	0	0	0	0	4.5	0	0	0	0	2.5	0	0	0	2	0	0	55.5556	44.4444
0	1	2-4	8	GP	5	5	0	0	0	0	0	5	0	0	0	2	1	0	0	0	2	0	0	60	40
0	1	3-1	9	GP	5.75	4.75	0	0	0	0	0	4.75	0	0	0	0	2.58	0	1.58	0	0	0	1.58	44.8696	54.9565
0	1	3-2	10	GP	2.17	2.17	0	0	0	0	0	2.17	0	0	0	2.17	0	0	0	0	0	0	0	100	0
0	1	3-3	11	GP	0	0	0	0	0	0	0	0	0	0	0	0	0	0	0	0	0	0	0	#DIV/0!	#DIV/0!
0	1	3-4	12	GP	0	0	0	0	0	0	0	0	0	0	0	0	0	0	0	0	0	0	0	#DIV/0!	#DIV/0!
0	1	4-1	13	GP	0	0	0	0	0	0	0	0	0	0	0	0	0	0	0	0	0	0	0	#DIV/0!	#DIV/0!
0	1	4-2	14	GP	0	0	0	0	0	0	0	0	0	0	0	0	0	0	0	0	0	0	0	#DIV/0!	#DIV/0!
0	1	4-3	15	GP	0	0	0	0	0	0	0	0	0	0	0	0	0	0	0	0	0	0	0	#DIV/0!	#DIV/0!
0	1	4-4	16	GP	0	0	0	0	0	0	0	0	0	0	0	0	0	0	0	0	0	0	0	#DIV/0!	#DIV/0!
0	1	5-1	17	GP	11.03	5.95	4	0	0	0	0	9.95	0	0	0	2.67	1.67	0	5.42	0	0	0	1.28	39.3472	60.7434
0	1	5-2	18	GP	6.1	3.08	1.77	0	0	1.25	1.25	4.85	0	0	0	5.6	0	0	0.5	0	0	0	0	91.8033	8.19672
0	1	5-3	19	GP	2.25	2.25	0	0	0	0	0	2.25	0	0	0	0	0	0	2.25	0	0	0	0	0	100
0	1	5-4	20	GP	3.95	3.07	0.33	0	0.22	0.33	0.55	3.4	0	0	0	1.17	0.67	0.5	1.62	0	0	0	0	59.2405	41.0127
0	1	6-1	21	GP	16.93	16.93	0	0	0	0	0	16.93	0	0	0	1	4.43	0	3.92	0	7.58	0	0	32.0732	67.9268
0	1	6-2	22	GP	6.12	5.75	0.08	0	0.17	0.12	0.28	5.83	0	0	0	2.25	0	0	3.42	0.45	0	0	0	36.7647	63.2353
0	1	6-3	23	GP	5.58	4.75	0.25	0	0	0.58	0.58	5	0	0	0	0	0	0	5.58	0	0	0	0	0	100
0	1	6-4	24	GP	3.85	2	0	0	0	0	0	2	0	0	0	0	0	0	2.18	0	1.67	0	0	0	100
0	1	7-1	25	GP	11.13	7.38	1.5	0	1.58	0.67	2.25	8.88	0	0	0	2.72	0	1.5	5.33	1.58	0	0	0	37.9155	62.0845
0	1	7-2	26	GP	5.83	4.92	0	0	0.5	0.42	0.92	4.92	0	0	0	1.33	1	0.75	2.75	0	0	0	0	52.8302	47.1698
0	1	7-3	27	GP	7.82	6.33	0.5	0.48	0	0.5	0.98	6.83	0	0	0	1.5	2.83	0.5	2.5	0	0.48	0	0	61.7647	38.1074
0	1	7-4	28	GP	9.58	8	0.5	1.08	0	0	1.08	8.5	1	6.5	0	0	0.5	0.5	0.08	0	0	0	1	88.7265	11.2735
0	1	8-1	29	SP	4.92	4.33	0	0	0	0.58	0.58	4.33	1.33	2	0	0	0	0	1.58	0	0	0	0	67.6829	32.1138
0	1	8-2	30	SP	4.67	3.83	0	0	0	0.83	0.83	3.83	0	0	0	0	0	0	3.67	0	0	0	1	0	100
0	1	8-3	31	SP	13.17	12	0.5	0	0.67	0	0.67	12.5	4.67	7.5	0.5	0	0	0	0.5	0	0	0	0	96.2035	3.79651
0	1	8-4	32	SP	4.3	3.67	0	0	0.5	0.13	0.63	3.67	4.3	0	0	0	0	0	0	0	0	0	0	100	0
0	1	9-1	33	SP	7.42	5.25	0.75	0	0.17	1.25	1.42	6	6.92	0	0	0	0	0	0.5	0	0	0	0	93.2615	6.73854
0	1	9-2	34	SP	5.83	4.75	0.25	0	0.42	0.42	0.83	5	3.33	2	0	0	0	0	0.5	0	0	0	0	91.4237	8.57633
0	1	9-3	35	SP	5	3.67	0.83	0	0.5	0	0.5	4.5	2.67	1.83	0	0	0	0	0.5	0	0	0	0	90	10
0	1	9-4	36	SP	9.33	7	2	0	0.33	0	0.33	9	8.83	0	0	0	0	0	0.5	0	0	0	0	94.6409	5.35906
0	1	10-1	37	COMP	6.67	5.33	0.5	0	0	0.83	0.83	5.83	4.58	2.08	0	0	0	0	0	0	0	0	0	99.8501	0
0	1	10-2	38	COMP	5.92	4.33	0.25	0	0	1.33	1.33	4.58	5.58	0	0	0	0	0	0.33	0	0	0	0	94.2568	5.57432
0	1	10-3	39	COMP	7.08	5.25	0.58	0	0.33	0.92	1.25	5.83	5.83	1.25	0	0	0	0	0	0	0	0	0	100	0
0	1	10-4	40	COMP	5.83	5.33	0.17	0	0.08	0.25	0.33	5.5	2.5	0	0	0	2.5	0	0.83	0	0	0	0	85.7633	14.2367
0	1	11-1	41	COMP	6.55	5.5	0	0	0	1.05	1.05	5.5	4.47	1.25	0	0	0	0	0.83	0	0	0	0	87.3282	12.6718
0	1	11-2	42	COMP	9	7	0.25	0	0.08	1.67	1.75	7.25	7.58	1.42	0	0	0	0	0	0	0	0	0	100	0
0	1	11-3	43	COMP	4.52	3.52	0	0.5	0.5	0	1	3.52	3.02	1.5	0	0	0	0	0	0	0	0	0	100	0
0	1	11-4	44	COMP	5.33	4.08	0	0	1.25	0	1.25	4.08	3	2	0	0	0	0	0.33	0	0	0	0	93.8086	6.19137
0	1	12-1	45	COMP	10	3.5	0	0	6.5	0	6.5	3.5	9.5	0	0	0	0	0	0.5	0	0	0	0	95	5
0	1	12-2	46	COMP	7.92	5.75	0.25	0	0.58	1.33	1.92	6	7.92	0	0	0	0	0	0	0	0	0	0	100	0
0	1	12-3	47	COMP	5.17	4.25	0	0	0.75	0.17	0.92	4.25	2.5	2	0	0	0	0	0.67	0	0	0	0	87.0406	12.9594
0	1	12-4	48	COMP	7.83	5.83	0.25	0	0.17	1.58	1.75	6.08	7.08	0	0	0	0	0	0.75	0	0	0	0	90.4215	9.57854
0	1	13-1	49	Reg	6.17	5.17	0.5	0	0.5	0	0.5	5.67	2	3.83	0	0	0	0	0.33	0	0	0	0	94.4895	5.34846
0	1	13-2	50	Reg	9.58	8	0	0	0.67	0.92	1.58	8	2.83	6.75	0	0	0	0	0	0	0	0	0	100	0
0	1	13-3	51	Reg	7.42	3	2.75	0	1.33	0.33	1.67	5.75	7.42	0	0	0	0	0	0	0	0	0	0	100	0
0	1	13-4	52	Reg	3.58	3.58	0	0	0	0	0	3.58	1.58	0	0	0	0	0	2	0	0	0	0	44.1341	55.8659
0	2	1-1	1	Transition	1.67	1.67	0	0	0	0	0	1.67	0	0	0	0	0	0	0.58	0	0	0	1.08	0	99.4012
0	2	1-2	2	Transition	10.42	9.17	1.25	0	0	0	0	10.42	2	0	0	0	2.83	0.75	4.83	0	0	0	0	53.5509	46.3532
0	2	1-3	3	Transition	9.02	5.92	1.25	0	0	1.85	1.85	7.17	0.08	0	0	0	2.67	0.5	4.27	0	1.5	0	0	36.031	63.969
0	2	1-4	4	Transition	7.22	5.83	0.5	0	0.88	0	0.88	6.33	0	0	0	0	3.5	0.5	1	1.3	0.92	0	0	55.4017	44.5983
0	2	2-1	5	GP	7.83	7.5	0.08	0	0.17	0.08	0.25	7.58	0	0	0	1.5	0	0	4	1.33	0	0	1	19.1571	80.8429
0	2	2-2	6	GP	13.42	11.75	0.75	0	0.5	0.42	0.92	12.5	0	0	0	2	0	5	6.42	0	0	0	0	52.161	47.839
0	2	2-3	7	GP	10.32	8.6	1	0	0.5	0.22	0.72	9.6	0	0	0	2.85	1.83	1	4.63	0	0	0	0	55.0388	44.8643
0	2	2-4	8	GP	7.25	7.25	0	0	0	0	0	7.25	0	0	0	3.5	0	0	3.75	0	0	0	0	48.2759	51.7241
0	2	3-1	9	GP	12.57	11.02	0.5	0	0.63	0.42	1.05	11.52	0	0	0	2	3.67	0	6.9	0	0	0	0	45.1074	54.8926
0	2	3-2	10	GP	12.08	10.5	0	0.5	0.75	0.33	1.58	10.5	0	0	0	1.33	4.33	0.33	6.08	0	0	0	0	49.5861	50.3311
0	2	3-3	11	GP	2.5	2.5	0	0	0	0	0	2.5	0	0	0	0	0	0	0	0	2.5	0	0	0	100
0	2	3-4	12	GP	0	0	0	0	0	0	0	0	0	0	0	0	0	0	0	0	0	0	0	#DIV/0!	#DIV/0!
0	2	4-1	13	GP	11.47	9.13	1	0	1	0.33	1.33	10.13	0	0	0	5.08	0	0.25	3.63	0	2.5	0	0	46.469	53.4438
0	2	4-2	14	GP	10.65	8.17	1	0	0.98	0.5	1.48	9.17	0	0	0	1.67	0	0	3.48	1.5	4	0	0	15.6808	84.3192
0	2	4-3	15	GP	9.98	6.83	1	0	2.15	0	2.15	7.83	0	0	0	2.67	3.25	0.5	3.57	0	0	0	0	64.3287	35.7715
0	2	4-4	16	GP	10.03	4.08	4.7	0	1.25	0	1.25	8.78	0	0	0	0	2.17	0	0	0	7.87	0	0	21.6351	78.4646
0	2	5-1	17	GP	14.67	12	1	0	1.67	0	1.67	13	0	0	0	3	1.83	1.5	6.67	1.67	0	0	0	43.1493	56.8507
0	2	5-2	18	GP	5.75	4.17	0.25	0	0.67	0.67	1.33	4.42	0	0	0	4.25	1.5	0	0	0	0	0	0	100	0
0	2	5-3	19	GP	0	0	0	0	0	0	0	0	0	0	0	0	0	0	0	0	0	0	0	#DIV/0!	#DIV/0!
0	2	5-4	20	GP	17.37	15.17	0.5	0	1.7	0	1.7	15.67	0	2.67	0	1.5	0	2	7.7	0	2.5	0	1	35.521	64.479
0	2	6-1	21	GP	7.37	6.08	0.17	0	1.03	0.08	1.12	6.25	0	0	0	1.83	1.33	0	4.2	0	0	0	0	42.8765	56.9878
0	2	6-2	22	GP	16.33	14.25	0.83	0	0.75	0.5	1.25	15.08	0	0	0	3.58	4	1.67	7.08	0	0	0	0	56.6442	43.3558
0	2	6-3	23	GP	5.23	4.83	0	0	0	0.4	0.4	4.83	0	1.5	0	1.23	0	0	2.5	0	0	0	0	52.1989	47.8011
0	2	6-4	24	GP	0	0	0	0	0	0	0	0	0	0	0	0	0	0	0	0	0	0	0	#DIV/0!	#DIV/0!
0	2	7-1	25	GP	10.17	7.5	0.5	0	1	1.17	2.17	8	0	0	0	2.5	3	0.5	4.17	0	0	0	0	58.9971	41.0029
0	2	7-2	26	GP	0	0	0	0	0	0	0	0	0	0	0	0	0	0	0	0	0	0	0	#DIV/0!	#DIV/0!
0	2	7-3	27	GP	12.53	11.33	0.5	0	0	0.7	0.7	11.83	6	0	0	3.13	1	0.12	2.28	0	0	0	0	81.8037	18.1963
0	2	7-4	28	GP	8.08	6.92	0	0	0.17	0	0.17	6.92	4	1.5	0.58	1.5	0	0	0.5	0	0	0	0	93.8119	6.18812
0	2	8-1	29	SP	8.92	7.28	0	0	1.63	0	1.63	7.28	2	2	0	0	0	0	3.67	0	0	0	1.25	44.843	55.157
0	2	8-2	30	SP	6.97	5.33	0.33	0	1	0.3	1.3	5.66	2.8	0	0	1.67	1.5	0	1	0	0	0	0	85.6528	14.3472
0	2	8-3	31	SP	16.75	14.75	1.25	0	0	0.75	0.75	16	14.75	1.5	0	0	0	0	0.5	0	0	0	0	97.0149	2.98507
0	2	8-4	32	SP	6	4.75	0	0	0.33	0.5	0.83	4.75	1.58	0	0	0	0	0	4.42	0	0	0	0	26.3333	73.6667
0	2	9-1	33	SP	8.33	6.75	0.25	0	0.17	1.17	1.33	7	5	0	0	0	0	0	3.33	0	0	0	0	60.024	39.976
0	2	9-2	34	SP	7.92	6.42	0.33	0.5	0.67	0	1.17	6.75	3.83	3.25	0	0	0	0	0.83	0	0	0	0	89.3939	10.4798
0	2	9-3	35	SP	7.23	4.67	0	0	0.5	2.07	2.57	4.67	4.23	2	0	0	0	0	1	0	0	0	0	86.1687	13.8313
0	2	9-4	36	SP	0	0	0	0	0	0	0	0	0	0	0	0	0	0	0	0	0	0	0	#DIV/0!	#DIV/0!
0	2	10-1	37	COMP	4.17	4.17	0	0	0	0	0	4.17	3.17	1	0	0	0	0	0	0	0	0	0	100	0
0	2	10-2	38	COMP	4.25	3.58	0	0	0.42	0.25	0.67	3.58	3.92	0	0	0	0	0	0.33	0	0	0	0	92.2353	7.76471
0	2	10-3	39	COMP	7.42	4.25	0.25	0	0.08	2.83	2.92	4.5	5.42	1.5	0	0	0	0	0.5	0	0	0	0	93.2615	6.73854
0	2	10-4	40	COMP	9.25	8.75	0	0	0	0.5	0.5	8.75	3.33	5	0	0	0	0	0.92	0	0	0	0	90.0541	9.94595
0	2	11-1	41	COMP	10.93	9.02	0.83	0	0.67	0.42	1.08	9.85	6.08	4	0	0	0	0	0.85	0	0	0	0	92.2232	7.77676
0	2	11-2	42	COMP	3.25	2.75	0.25	0	0.25	0	0.25	3	1.25	1	0.25	0	0	0	0.75	0	0	0	0	76.9231	23.0769
0	2	11-3	43	COMP	5.42	4	0	0	1.42	0	1.42	4	5.42	0	0	0	0	0	0	0	0	0	0	100	0
0	2	11-4	44	COMP	6.2	4.17	0.5	0	0	1.53	1.53	4.67	3	1.87	0.5	0	0	0	0.83	0	0	0	0	86.6129	13.3871
0	2	12-1	45	COMP	10.33	9.33	0	0	0.5	0.5	1	9.33	6.5	2.5	0.5	0	0	0	0.83	0	0	0	0	91.9652	8.03485
0	2	12-2	46	COMP	8.25	7.5	0	0	0	0.75	0.75	7.5	4.25	3	0	0	0	0	1	0	0	0	0	87.8788	12.1212
0	2	12-3	47	COMP	8	6.67	0.67	0	0	0.67	0.67	7.34	2.83	4.67	0	0	0	0	0.5	0	0	0	0	93.75	6.25
0	2	12-4	48	COMP	7.58	6.25	0	0	0.42	0.92	1.33	6.25	7.58	0	0	0	0	0	0	0	0	0	0	100	0
0	2	13-1	49	Reg	10.1	8.92	0	0	0	1.18	1.18	8.92	8.18	1.25	0	0	0	0	0.67	0	0	0	0	93.3663	6.63366
0	2	13-2	50	Reg	9.55	7.25	0	0	0	2.3	2.3	7.25	6.72	2.83	0	0	0	0	0	0	0	0	0	100	0
0	2	13-3	51	Reg	7.62	5.25	1.12	0	1.25	0	1.25	6.37	5.62	1.5	0	0	0	0	0.5	0	0	0	0	93.4383	6.56168
0	2	13-4	52	Reg	0	0	0	0	0	0	0	0	0	0	0	0	0	0	0	0	0	0	0	#DIV/0!	#DIV/0!
0	3	1-1	1	Transition	0	0	0	0	0	0	0	0	0	0	0	0	0	0	0	0	0	0	0	#DIV/0!	#DIV/0!
0	3	1-2	2	Transition	10.2	7.7	1	0	1.5	0	1.5	8.7	0	0	0	0	0	1.17	6.17	0	1.53	0	1.33	11.4706	88.5294
0	3	1-3	3	Transition	11.92	10.58	0.83	0	0.5	0	0.5	11.41	0	0	0	1.5	1	2	4.42	0	3	0	0	37.7517	62.2483
0	3	1-4	4	Transition	13.75	10.75	2	0	1	0	1	12.75	0	0	0	3.5	2	0	6.75	1.5	0	0	0	40	60
0	3	2-1	5	GP	7.58	7.08	0	0	0.5	0	0.5	7.08	0	0	0	1.5	1.5	0.5	2.25	0	1.5	0	0.33	46.1741	53.8259
0	3	2-2	6	GP	7.33	3	0	1	0.83	0	1.83	3	0	0	0	1.5	1.3	0	3.2	0.83	0	0	0.5	38.1992	61.8008
0	3	2-3	7	GP	9.42	8	1	0	0.25	0.17	0.42	9	0	0	0	3.17	2	3	0.5	0	0.75	0	0	86.7304	13.2696
0	3	2-4	8	GP	9.42	6.83	1	0	1.08	0.5	1.58	7.83	0	0	0	3.58	2	1.67	1.67	0	0	0	0.5	76.9639	23.0361
0	3	3-1	9	GP	14.8	12.08	1.75	0	0.72	0.25	0.97	13.83	0	0	0	4.67	2	1.33	3.47	0	3.33	0	0	54.0541	45.9459
0	3	3-2	10	GP	15.28	12.03	0.83	0.67	1.25	0	1.92	12.86	0	0	0	1.67	4.45	0.33	7.33	0	1	0	0	42.212	54.5157
0	3	3-3	11	GP	8.45	8.12	0	0	0	0.33	0.33	8.12	0	0	0	4.75	0	0	1.5	0	2.2	0	0	56.213	43.787
0	3	3-4	12	GP	18.67	13	3.33	0.83	1.33	0.17	2.33	16.33	0	0	0.75	7.42	2.25	0	5.83	0.58	0	0	0	55.8115	34.3332
0	3	4-1	13	GP	12.12	10.75	1	0	0.37	0	0.37	11.75	0	0	0	2.17	0	0	8.2	0	0.5	0	1.25	17.9043	82.0957
0	3	4-2	14	GP	9.1	7	1.5	0	0	0.6	0.6	8.5	0	0	0	1.33	3.25	1	1.52	0	2	0	0	61.3187	38.6813
0	3	4-3	15	GP	14.58	11.33	0.25	0.33	0.5	1.5	2.33	11.58	0	0	0	7.25	3	0	2	0	0	0	0.67	70.3018	18.3128
0	3	4-4	16	GP	10.15	5.73	2.38	0	1.97	0.07	2.03	8.11	0	0	0	0	2.5	0.5	2	0	5.15	0	0	29.5567	70.4433
0	3	5-1	17	GP	15.67	10.75	1.92	0.17	1.67	0.67	2.5	12.67	0	0	0	5	3	0	7	0.67	0	0	0	51.053	48.947
0	3	5-2	18	GP	5.65	4.42	0.17	0	0.08	0.98	1.07	4.59	0	0	0	3.9	0	0	1.75	0	0	0	0	69.0265	30.9735
0	3	5-3	19	GP	5.67	4	0.75	0	0.5	0.42	0.92	4.75	0	0	0	0	1.5	0	4.17	0	0	0	0	26.455	73.545
0	3	5-4	20	GP	9.92	8	0	0	1	0.92	1.92	8	0	0	0	2	2	0.5	4.83	0	0	0	0.58	45.3629	54.5363
0	3	6-1	21	GP	8.42	5.88	0.5	0.67	0.17	0.17	1	6.38	0	0	0	3.5	2.38	0	2.53	0	0	0	0	69.8337	30.0475
0	3	6-2	22	GP	19.37	13.25	2.75	1.67	1.7	0	3.37	16	0	0	1.33	8.5	3.33	0	4.83	0.62	0	0	0.75	67.9401	32.0083
0	3	6-3	23	GP	12.17	10.83	0.17	0	0.75	0.42	1.17	11	3	0	1.92	1.5	1	1.5	2.75	0	0	0	0.5	73.295	26.705
0	3	6-4	24	GP	9.58	8.08	1	0	0.33	0.17	0.5	9.08	0	0	0	2.67	0	1.67	3.25	0	1.5	0	0.5	45.3027	54.8017
0	3	7-1	25	GP	16.83	14.17	1	0	1.42	0.25	1.67	15.17	0	0	0	1.25	4	0	6.58	0.5	4.5	0	0	31.1943	68.8057
0	3	7-2	26	GP	9.17	7.67	0.17	0.75	0.33	0.25	1.33	7.84	0	0	0	2	3	0	3.17	0.5	0	0	0.5	54.5256	45.4744
0	3	7-3	27	GP	5.35	3.92	0.17	0.33	0.33	0.1	0.77	4.09	0	0	0	0.27	0	0	4.83	0	0	0	0.25	5.04673	94.9533
0	3	7-4	28	GP	17.67	14.33	1.25	0	1.58	0.5	2.08	15.58	12.05	3	0.37	0	0	0	1.75	0	0	0	0.5	87.2666	12.7334
0	3	8-1	29	SP	9.33	7.83	0.5	0	0.58	0.42	1	8.33	5.17	0	0	0	1.67	0	2.5	0	0	0	0	73.3119	26.7953
0	3	8-2	30	SP	10.03	9.08	0.08	0	0.25	0.62	0.87	9.16	6.62	1.5	1	0	0	0	0.92	0	0	0	0	90.9272	9.17248
0	3	8-3	31	SP	10.5	8.75	0.5	0	0	1.25	1.25	9.25	9.75	0	0	0	0	0	0.75	0	0	0	0	92.8571	7.14286
0	3	8-4	32	SP	8.33	8	0	0	0	0.33	0.33	8	4.33	3	0	0	0	0	0.5	0	0	0	0.5	87.9952	12.0048
0	3	9-1	33	SP	10.17	7.17	2	0.42	0	0.58	1	9.17	9.67	0	0	0	0	0	0.5	0	0	0	0	95.0836	4.91642
0	3	9-2	34	SP	7.23	5.67	0.25	0	0.08	1.23	1.32	5.92	5.23	1.5	0	0	0	0	0.5	0	0	0	0	93.0844	6.91563
0	3	9-3	35	SP	7.5	7	0	0	0.5	0	0.5	7	5	1.5	0	0	0	0	1	0	0	0	0	86.6667	13.3333
0	3	9-4	36	SP	6.92	5.5	0.17	0	0.17	1.08	1.25	5.67	5.42	0	0	0	0	0	1.5	0	0	0	0	78.3237	21.6763
0	3	10-1	37	COMP	9.5	8.28	0.17	0	0	1.05	1.05	8.45	9	0	0	0	0	0	0	0	0	0	0.5	94.7368	5.26316
0	3	10-2	38	COMP	12.25	11.67	0	0	0.58	0	0.58	11.67	8.5	2.75	0	0	0	0	0.5	0	0	0	0.5	91.8367	8.16327
0	3	10-3	39	COMP	9.42	8.17	0	0	0	1.25	1.25	8.17	5.75	1.5	1.17	0	0	0	0.5	0	0	0	0.5	89.3843	10.6157
0	3	10-4	40	COMP	7.33	7	0	0	0.17	0.17	0.33	7	5.33	1	0	0	0	0	1	0	0	0	0	86.3574	13.6426
0	3	11-1	41	COMP	8.58	7	0	0.08	0.33	1.17	1.58	7	7.25	1.33	0	0	0	0	0	0	0	0	0	100	0
0	3	11-2	42	COMP	7.25	5.5	0.5	0	0	1.25	1.25	6	6.75	0	0	0	0	0	0.5	0	0	0	0	93.1034	6.89655
0	3	11-3	43	COMP	10.67	10.17	0	0	0.5	0	0.5	10.17	3.83	5.33	0	0	0	0	1.5	0	0	0	0	85.8482	14.0581
0	3	11-4	44	COMP	9.75	7.58	0.42	0.42	0.5	0.83	1.75	8	4	4.33	0.42	0	0	0	0.5	0	0	0	0.5	89.7436	10.2564
0	3	12-1	45	COMP	8.17	6.92	0	0	0	1.25	1.25	6.92	0.25	6.25	1.67	0	0	0	0	0	0	0	0	100	0
0	3	12-2	46	COMP	10.17	8.42	0	0	1.17	0.08	1.25	8.42	9.67	0	0	0	0	0	0.5	0	0	0	0	95.0836	4.91642
0	3	12-3	47	COMP	7.52	6.75	0	0	0.17	0.6	0.77	6.75	4.52	2	0	0	0	0	1	0	0	0	0	86.7021	13.2979
0	3	12-4	48	COMP	9.17	8.25	0.75	0	0.17	0	0.17	9	4.5	1.83	0	0	0	0	1.67	0	0.5	0	0.67	69.0294	30.9706
0	3	13-1	49	Reg	10.08	10.08	0	0	0	0	0	10.08	3.42	0	0	0	0	0	4.25	0	2.42	0	0	33.9286	66.1706
0	3	13-2	50	Reg	7.77	6.25	0.33	0	0.7	0.48	1.18	6.58	1.42	0	0	0	0	0	4.52	0	1.83	0	0	18.2754	81.7246
0	3	13-3	51	Reg	10	9.5	0.5	0	0	0	0	10	5	0	0	1.5	0	0	0	0	3.5	0	0	65	35
0	3	13-4	52	Reg	17.25	17.25	0	0	0	0	0	17.25	17.25	0	0	0	0	0	0	0	0	0	0	100	0
0	4	1-1	1	Transition	7	6.5	0	0	0.5	0	0.5	6.5	0.25	0	0	1.75	0	0	1.5	0	3.5	0	0	28.5714	71.4286
0	4	1-2	2	Transition	6.75	6.25	0	0.5	0	0	0.5	6.25	0	0	0	0	3	0	3.75	0	0	0	0	44.4444	55.5556
0	4	1-3	3	Transition	11	9	1.5	0	0.5	0	0.5	10.5	0	0	0	0	1.75	1.75	6	0	1.5	0	0	31.8182	68.1818
0	4	1-4	4	Transition	15.25	10.92	1.92	0	1.42	0	1.42	12.84	0	1.5	0	2.5	1.5	0.08	5.33	0.5	3.33	0	0	36.5902	60.0656
0	4	2-1	5	GP	11.67	9.67	0.75	1	0	0.25	1.25	10.42	0	0	0	3.5	1.67	0.17	6.33	0	0	0	0	45.7584	54.2416
0	4	2-2	6	GP	12.75	11.08	0.75	0	0.5	0.42	0.92	11.83	0	0	0	2	0	1.5	4.25	0	5	0	0	27.451	72.549
0	4	2-3	7	GP	13.17	10.33	1	1	0.83	0	1.83	11.33	0	1.5	0	3.17	0	2	5	0	1.5	0	0	50.6454	49.3546
0	4	2-4	8	GP	11.92	10.25	0.75	0.17	0	0.75	0.92	11	0	0	0	2.92	4	0.08	4.92	0	0	0	0	58.7248	41.2752
0	4	3-1	9	GP	9.42	8.25	0	0	0	0.67	0.67	8.25	0	0	0	3.5	0	0	2.75	0	3.17	0	0	37.155	62.845
0	4	3-2	10	GP	21.1	17.08	1.83	0	0.93	0	0.93	18.91	0	1	0	5.33	4.67	0	10.1	0	0	0	0	52.1327	47.8673
0	4	3-3	11	GP	13.58	10.83	0.83	0	1.33	0.58	1.92	11.66	3.5	2	0	3.17	0	0	4.92	0	0	0	0	63.8439	36.2297
0	4	3-4	12	GP	9.33	7.5	0	0	0.83	0.5	1.33	7.5	0	0	0	1.33	0	0	6	0	2	0	0	14.2551	85.7449
0	4	4-1	13	GP	15.5	13.42	0.75	0.67	0	0.67	1.33	14.17	0	0	0	3	4.5	0	5.5	0	2.5	0	0	48.3871	51.6129
0	4	4-2	14	GP	14	12.08	0.75	0.7	0	0.47	1.17	12.83	0	0	0	4.5	3.5	0	5	0	0	0	1	57.1429	42.8571
0	4	4-3	15	GP	19.67	18.5	0	0	1	0.17	1.17	18.5	0	0	0	4.5	4	0	4	0	7.17	0	0	43.213	56.787
0	4	4-4	16	GP	11.67	9.87	0.5	0.25	0.47	0.58	1.3	10.37	0	0	0	4.92	1.25	0	4.5	0	0.5	0	0	52.8706	42.8449
0	4	5-1	17	GP	15.08	13.92	0.33	0	0.33	0.5	0.83	14.25	0	1.5	0	3.75	6.33	0	3.5	0	0	0	0	76.7905	23.2095
0	4	5-2	18	GP	9.5	7.17	0	0.75	0.67	0.42	1.83	7.17	0	0	0	3.25	2.5	0.08	3.67	0	0	0	0	61.3684	38.6316
0	4	5-3	19	GP	9.17	7.67	0.5	0	0	1	1	8.17	0	0	0	5.67	1.5	0	2	0	0	0	0	78.1897	21.8103
0	4	5-4	20	GP	19.17	19.17	0	0	0	0	0	19.17	0	0	0	4	5.5	0	2.17	0	7.5	0	0	49.5566	50.4434
0	4	6-1	21	GP	10.5	8.25	0.75	0	1	0.5	1.5	9	0	0	0	2	3.5	0	5	0	0	0	0	52.381	47.619
0	4	6-2	22	GP	18.33	13.33	2.83	0.63	1.47	0.07	2.17	16.16	0	2	0.83	7.58	2	0	5.25	0.67	0	0	0	67.7032	32.2968
0	4	6-3	23	GP	11.92	10.17	0.75	0	0.67	0.33	1	10.92	0	0	0	2.5	5	0	3.75	0.67	0	0	0	62.9195	37.0805
0	4	6-4	24	GP	10	8	0.67	0.83	0.5	0	1.33	8.67	0	0	0	0	2.5	0	6	1.5	0	0	0	25	75
0	4	7-1	25	GP	10.67	9.58	0	0	0.67	0.42	1.08	9.58	0	1.5	0	1.67	2	1.5	4	0	0	0	0	62.5117	37.4883
0	4	7-2	26	GP	10.67	8.47	0.75	0.83	0	0.62	1.45	9.22	0	0	0	4.42	2.5	0	3.75	0	0	0	0	64.8547	35.1453
0	4	7-3	27	GP	10.17	7.58	0.75	0	1	0	1	8.33	0	1.5	0	1.33	1.5	0	5.33	0	0	0	0.5	42.5762	57.3255
0	4	7-4	28	GP	18	15.25	0	1.33	1.42	0	2.75	15.25	12.67	1.75	0.58	0	0	0	2.5	0	0	0	0.5	83.3333	16.6667
0	4	8-1	29	SP	11.25	9.75	0	0	0.33	0.67	1	9.75	2	0	0	4.5	2.5	0	1.75	0	0	0	0.5	80	20
0	4	8-2	30	SP	11.25	8	0.82	0.92	0.23	1.28	2.43	8.82	3.92	0	0	4.5	0	0	2.83	0	0	0	0	74.8444	25.1556
0	4	8-3	31	SP	9.83	8.75	0	0	0.58	0.5	1.08	8.75	0	0	0	3.5	3.33	0.5	2.5	0	0	0	0	74.5677	25.4323
0	4	8-4	32	SP	11.5	9.25	0.75	0	1.33	0.17	1.5	10	5.17	2	0	0	0	0	4.33	0	0	0	0	62.3478	37.6522
0	4	9-1	33	SP	12	9.92	0.75	0	0.83	0.5	1.33	10.67	7.5	2	1.5	0	0	0	1	0	0	0	0	91.6667	8.33333
0	4	9-2	34	SP	12.67	11.48	0	0.5	0	0.68	1.18	11.48	9.67	2	0	0	0	0	1	0	0	0	0	92.1073	7.89266
0	4	9-3	35	SP	10.33	8.58	0.17	0	0.08	1.5	1.58	8.75	9.33	0	0	0	0	0	1	0	0	0	0	90.3195	9.68054
0	4	9-4	36	SP	8	6.42	0	0	0.5	1.08	1.58	6.42	4.17	1.33	0	0	0	0	2.5	0	0	0	0	68.75	31.25
0	4	10-1	37	COMP	13.42	11.5	0	0	0.83	1.08	1.92	11.5	10.92	2	0	0	0	0	0.5	0	0	0	0	96.2742	3.72578
0	4	10-2	38	COMP	14.67	14	0	0	0.67	0	0.67	14	10.67	2	1	0	0	0	1	0	0	0	0	93.1834	6.81663
0	4	10-3	39	COMP	10.5	9.08	0	0	0.5	0.92	1.42	9.08	5.5	3	0.5	0	0	0	1.5	0	0	0	0	85.7143	14.2857
0	4	10-4	40	COMP	7.92	6.58	0	0.17	0	1.17	1.33	6.58	5.75	1.5	0	0	0	0	0.67	0	0	0	0	91.5404	8.4596
0	4	11-1	41	COMP	9.32	6.25	0	0	0.5	2.07	2.57	6.25	4.83	1.5	0.07	0	0	0	2.92	0	0	0	0	68.6695	31.3305
0	4	11-2	42	COMP	9.75	8.25	0	0.33	0.42	0.75	1.5	8.25	5	2	0	0	0	0	2.75	0	0	0	0	71.7949	28.2051
0	4	11-3	43	COMP	11.17	9.67	0	0	0.67	0.83	1.5	9.67	4.17	4	0	0	0	0	2	0	1	0	0	73.1423	26.8577
0	4	11-4	44	COMP	13.17	10.83	0	0.83	0.67	0.33	1.83	10.83	6.67	5	0	0	0	0	1.5	0	0	0	0	88.6105	11.3895
0	4	12-1	45	COMP	8.08	6.17	0	0	0	1.92	1.92	6.17	3.83	1.42	1.5	0	0	0	1.33	0	0	0	0	83.5396	16.4604
0	4	12-2	46	COMP	17.33	16.17	0	0.83	0	0.33	1.17	16.17	11.17	3.5	1.67	0	0	0	1	0	0	0	0	94.2874	5.77034
0	4	12-3	47	COMP	12.5	11.5	0	0	0.67	0.33	1	11.5	4.5	0	4.5	0	0	0	3.5	0	0	0	0	72	28
0	4	12-4	48	COMP	10.92	8.92	0	0.67	1.17	0.17	2	8.92	5.33	2.83	0	0	0	0	2.75	0	0	0	0	74.7253	25.1832
0	4	13-1	49	Reg	9.78	8	0.03	0.17	0.07	1.52	1.75	8.03	7.78	1.5	0	0	0	0	0.5	0	0	0	0	94.8875	5.11247
0	4	13-2	50	Reg	9.33	8.08	0	0	0.5	0.75	1.25	8.08	7	0	1.33	0	0	0	1	0	0	0	0	89.2819	10.7181
0	4	13-3	51	Reg	7	6	0	1	0	0	1	6	4.33	0	2.67	0	0	0	0	0	0	0	0	100	0
0	4	13-4	52	Reg	9	9	0	0	0	0	0	9	7	0	0	0	0	0	1	1	0	0	0	77.7778	22.2222
0	4	14-1	53	Reg	9.83	9.33	0	0.5	0	0	0.5	9.33	7.08	0	2	0	0	0	0.75	0	0	0	0	92.3703	7.6297
1	1	1-1	1	Transition	0	0	0	0	0	0	0	0	0	0	0	0	0	0	0	0	0	0	0	#DIV/0!	#DIV/0!
1	1	1-2	2	Transition	3.25	2.25	0	0	0	0	0	2.25	0	0	0	1	0	0	1.5	0	0.75	0	0	30.7692	69.2308
1	1	1-3	3	Transition	6.38	5	1	0	0.38	0	0.38	6	1.08	0	0	0	1	0	2.63	0	1.67	0	0	32.6019	67.3981
1	1	1-4	4	Transition	3.25	3.25	0	0	0	0	0	3.25	0	0	0	1.33	0	0	0.92	0	1	0	0	40.9231	59.0769
1	1	2-1	5	GP	8.25	4.75	3.5	0	0	0	0	8.25	1.25	0	0	3.92	0	0	3.08	0	0	0	0	62.6667	37.3333
1	1	2-2	6	GP	7.5	4.08	2.67	0	0.75	0	0.75	6.75	1.25	1.33	0	1.75	0	0	1.75	0	1.42	0	0	57.7333	42.2667
1	1	2-3	7	GP	7.75	4.17	2.67	0	0.92	0	0.92	6.84	2.67	0	0	3	0	0	0.25	0	1.83	0	0	73.1613	26.8387
1	1	2-4	8	GP	8.25	6	1.5	0	0.75	0	0.75	7.5	0	1.5	0	2.83	0	0	1.08	0	2.83	0	0	52.4848	47.3939
1	1	3-1	9	GP	7.75	6	1.5	0	0.25	0	0.25	7.5	0	0	0	2.42	0	0	2.42	0	1.5	0	1.42	31.2258	68.9032
1	1	3-2	10	GP	8.83	4.42	2.83	0	1.58	0	1.58	7.25	0	0	0	4.92	0	1	2.92	0	0	0	0	67.0442	33.0691
1	1	3-3	11	GP	8.75	6.42	1.92	0	0.33	0.08	0.42	8.34	0	0	0	2.58	2.92	0	1	0	2.25	0	0	62.8571	37.1429
1	1	3-4	12	GP	8.57	5.67	2.5	0	0.4	0	0.4	8.17	0	0	0	2.33	1.5	0	2.07	0.67	2	0	0	44.6908	55.3092
1	1	4-1	13	GP	10.08	7.42	2.25	0	0.42	0	0.42	9.67	0	0	0	3.75	1.5	0	3	0	1.83	0	0	52.0833	47.9167
1	1	4-2	14	GP	7.75	3.42	2.25	0	0.42	0	0.42	5.67	0	0	0	3.75	1.5	0	2.5	0	0	0	0	67.7419	32.2581
1	1	4-3	15	GP	6	3.75	2.25	0	0	0	0	6	0	0	0	2.25	1.75	0	0	0	2	0	0	66.6667	33.3333
1	1	4-4	16	GP	8.25	5.5	2.42	0	0.33	0	0.33	7.92	0	0	0	3.08	0	0	3.42	0	1.75	0	0	37.3333	62.6667
1	1	5-1	17	GP	10.42	7.83	1.25	0	1.33	0	1.33	9.08	0	0	0	6.5	1.75	0	1	0	1.17	0	0	79.1747	20.8253
1	1	5-2	18	GP	8.92	7.5	1.08	0	0.33	0	0.33	8.58	0	0	0	2.25	0	0	3.17	0	3.5	0	0	25.2242	74.7758
1	1	5-3	19	GP	3	1.75	0	0	0.5	0.75	1.25	1.75	0	0	0	3	0	0	0	0	0	0	0	100	0
1	1	5-4	20	GP	9.08	8.5	0.58	0	0	0	0	9.08	0	0	0	6.08	0	0	3	0	0	0	0	66.9604	33.0396
1	1	6-1	21	GP	9.42	8.08	0.83	0	0.5	0	0.5	8.91	0	0	0	2.75	0	1.83	2.17	1.33	1.33	0	0	48.62	51.2739
1	1	6-2	22	GP	8.08	4.67	2.42	0	1	0	1	7.09	0	1.5	0	3.75	0	0	0.83	0.5	1.5	0	0	64.9752	35.0248
1	1	6-3	23	GP	9.25	7.08	1.17	0	1	0	1	8.25	0	0	0	2.58	1.5	1.5	2.67	0	1	0	0	60.3243	39.6757
1	1	6-4	24	GP	11.58	9.42	1.67	0	0.5	0	0.5	11.09	1.08	0	0	1	2	2	1.75	0.5	3.25	0	0	52.5043	47.4957
1	1	7-1	25	GP	4.83	2.83	1.67	0	0.33	0	0.33	4.5	0	0	0	3	0	0	1.83	0	0	0	0	62.1118	37.8882
1	1	7-2	26	GP	10.25	8.17	1	0	1.08	0	1.08	9.17	0	0	0	2	0	5	2.58	0.67	0	0	0	68.2927	31.7073
1	1	7-3	27	GP	8.08	4.75	1.75	0	1.58	0	1.58	6.5	0	0	0	3.25	0	2	1.08	0.75	0	0	1	64.9752	35.0248
1	1	7-4	28	GP	10	8.92	0	0	1.08	0	1.08	8.92	0	0	0	7.33	1.17	0	0	0	1.5	0	0	85	15
1	1	8-1	29	SP	10.33	9.25	0.75	0	0.33	0	0.33	10	3.92	3.67	0	1	0	0	1.25	0	0	0	0.5	83.1559	16.9409
1	1	8-2	30	SP	9.25	7.08	1.25	0	0.92	0	0.92	8.33	5	1.67	0	0	0	0	2.25	0	0	0	0.33	72.1081	27.8919
1	1	8-3	31	SP	6.58	5.25	0	0	1.33	0	1.33	5.25	5	0	0	0	0	0	0.5	0.75	0.33	0	0	75.9878	24.0122
1	1	8-4	32	SP	8	6.08	0.83	0	1.08	0	1.08	6.91	6.83	1.17	0	0	0	0	0	0	0	0	0	100	0
1	1	9-1	33	SP	6.42	4.17	0	0	2.25	0	2.25	4.17	6.42	0	0	0	0	0	0	0	0	0	0	100	0
1	1	9-2	34	SP	2.75	1.17	0	0	0.58	1	1.58	1.17	2.75	0	0	0	0	0	0	0	0	0	0	100	0
1	1	9-3	35	SP	5.92	4.42	0	0	1.5	0	1.5	4.42	3.25	2	0	0	0	0	0	0	0	0	0.67	88.6824	11.3176
1	1	9-4	36	SP	6.17	5	0	0	1.17	0	1.17	5	6.17	0	0	0	0	0	0	0	0	0	0	100	0
1	1	10-1	37	COMP	4.42	2.5	0	0	1.92	0	1.92	2.5	4.42	0	0	0	0	0	0	0	0	0	0	100	0
1	1	10-2	38	COMP	7.08	5.08	0.5	0	1.5	0	1.5	5.58	1.17	4.67	0.17	0	0	0	0	0	0.33	0	0.75	84.887	15.2542
1	1	10-3	39	COMP	7.83	7.17	0	0	0.67	0	0.67	7.17	3.25	4.58	0	0	0	0	0	0	0	0	0	100	0
1	1	10-4	40	COMP	5.5	3.58	0.42	0	1.5	0	1.5	4	1	1.08	0	0	0	0	0.75	0	0.67	0	2	37.8182	62.1818
1	1	11-1	41	COMP	5	3.75	0	0.33	0.17	0.75	1.25	3.75	2.5	2.5	0	0	0	0	0	0	0	0	0	100	0
1	1	11-2	42	COMP	6.08	4.08	0.67	1.17	0.17	0	1.33	4.75	0.67	4.75	0	0	0	0	0	0	0	0	0.67	89.1447	11.0197
1	1	11-3	43	COMP	8.5	6.92	0.75	0	0.83	0	0.83	7.67	8.5	0	0	0	0	0	0	0	0	0	0	100	0
1	1	11-4	44	COMP	3.75	2.92	0	0	0.83	0	0.83	2.92	2.58	1.17	0	0	0	0	0	0	0	0	0	100	0
1	1	12-1	45	COMP	6.17	5.33	0	0	0.83	0	0.83	5.33	4	2.17	0	0	0	0	0	0	0	0	0	100	0
1	1	12-2	46	COMP	5.42	3.17	0	0	2.25	0	2.25	3.17	5.42	0	0	0	0	0	0	0	0	0	0	100	0
1	1	12-3	47	COMP	6.5	4.67	0	0	1.83	0	1.83	4.67	6.5	0	0	0	0	0	0	0	0	0	0	100	0
1	1	12-4	48	COMP	6.08	6.08	0	0	0	0	0	6.08	6.08	0	0	0	0	0	0	0	0	0	0	100	0
1	1	13-1	49	Reg	8	5.08	0	0	2.92	0	2.92	5.08	8	0	0	0	0	0	0	0	0	0	0	100	0
1	1	13-2	50	Reg	3.67	2.5	0	0	1.17	0	1.17	2.5	3.67	0	0	0	0	0	0	0	0	0	0	100	0
1	1	13-3	51	Reg	3.33	3.33	0	0	0	0	0	3.33	2.67	0	0	0	0	0	0.67	0	0	0	0	80.1802	20.1201
1	1	13-4	52	Reg	6.17	5.83	0	0	0.33	0	0.33	5.83	4.08	0	0	0	0	0	2.08	0	0	0	0	66.1264	33.7115
1	1	14-1	53	Reg	4.67	4.17	0	0	0	0	0	4.17	2	0	0	0	0	0	2	0	0	0	0.67	42.8266	57.1734
1	2	1-1	1	Transition	3.83	3.83	0	0	0	0	0	3.83	1.08	0	0	0	0	0	2.75	0	0	0	0	28.1984	71.8016
1	2	1-2	2	Transition	9	8.67	0	0	0.33	0	0.33	8.67	0	0	0	5.83	0	0	1.83	0	1.33	0	0	64.7778	35.1111
1	2	1-3	3	Transition	11.08	10.42	0	0	0.67	0	0.67	10.42	0	0	0	6	0	0	2.08	0	3	0	0	54.1516	45.8484
1	2	1-4	4	Transition	12	10.58	0.75	0	0.67	0	0.67	11.33	0	0	0	4	0	2.08	3.67	0	2.25	0	0	50.6667	49.3333
1	2	2-1	5	GP	9.17	8.67	0	0	0.5	0	0.5	8.67	0	0	0	6	1.83	0	1.33	0	0	0	0	85.3871	14.5038
1	2	2-2	6	GP	7.58	7.08	0	0	0.5	0	0.5	7.08	0	0	0	4	0	0	2.58	0	1	0	0	52.7704	47.2296
1	2	2-3	7	GP	8.33	7.58	0.75	0	0	0	0	8.33	0	0	0	3.08	0	0	3	0	2.25	0	0	36.9748	63.0252
1	2	2-4	8	GP	18.58	15.42	2	0	1.17	0	1.17	17.42	3.67	0	0	5.75	3.67	0	5.5	0	0	0	0	70.4521	29.6017
1	2	3-1	9	GP	7.08	5.67	1	0	0.42	0	0.42	6.67	0	0	0	4.17	0	0	2.58	0	0.33	0	0	58.8983	41.1017
1	2	3-2	10	GP	14	14	0	0	0	0	0	14	0	0	0	6.92	1.17	0	2.75	0	3.17	0	0	57.7857	42.2857
1	2	3-3	11	GP	4.25	3.83	0	0	0.42	0	0.42	3.83	0	0	0	1	0	0	1	0	0	0	0	23.5294	23.5294
1	2	3-4	12	GP	8.83	8.42	0	0	0.42	0	0.42	8.42	0	0	0	4.75	0	0	2	0	2.08	0	0	53.7939	46.2061
1	2	4-1	13	GP	9.58	8.25	0	0	1.33	0	1.33	8.25	0	0	0	5.33	1.75	0	2	0.5	0	0	0	73.904	26.096
1	2	4-2	14	GP	13.5	11.5	0	0	1.17	0	1.17	11.5	0	0	0	5	2	1	5.5	0	0	0	0	59.2593	40.7407
1	2	4-3	15	GP	10.42	9	0	0	1.42	0	1.42	9	0	0	0	4.33	1.5	2.5	0	0	2.08	0	0	79.9424	19.9616
1	2	4-4	16	GP	11.25	9.83	1	0	0.42	0	0.42	10.83	0	0	0	2.5	2.08	2.5	1.67	0	2.5	0	0	62.9333	37.0667
1	2	5-1	17	GP	11	8.08	2.58	0	0.33	0	0.33	10.66	0	0	0	5.17	0	0	1	0	4.83	0	0	47	53
1	2	5-2	18	GP	3.42	2.08	0	0	1.33	0	1.33	2.08	0	0	0	3.42	0	0	0	0	0	0	0	100	0
1	2	5-3	19	GP	6	4.33	1	0	0.67	0	0.67	5.33	0	0	0	0	0	2	1.33	0.67	2	0	0	33.3333	66.6667
1	2	5-4	20	GP	13.58	12.83	0.75	0	0	0	0	13.58	0	0	0	4.33	0	1.5	3.75	0	4	0	0	42.9308	57.0692
1	2	6-1	21	GP	10.33	9.83	0.5	0	0	0	0	10.33	0	0	0	2.75	0	0	2.92	0.5	4.17	0	0	26.6215	73.4753
1	2	6-2	22	GP	10.17	9.17	0.33	0	0.67	0	0.67	9.5	0	0	0	3.83	1.5	0	2.58	0.67	1.58	0	0	52.409	47.4926
1	2	6-3	23	GP	17	12.83	3.58	0	0.58	0	0.58	16.41	0	0	0	6.25	3	0.67	5.42	1	0	0	0.67	58.3529	41.7059
1	2	6-4	24	GP	4.25	3.83	0	0	0.42	0	0.42	3.83	0	0	0	2	0	0	0	0	2.25	0	0	47.0588	52.9412
1	2	7-1	25	GP	10.17	8.25	1.42	0	0.5	0	0.5	9.67	0	0	0	1.42	3	0.33	1.67	0.58	2.17	0	1	46.706	53.294
1	2	7-2	26	GP	7.5	5.42	1.33	0	0.75	0	0.75	6.75	0	0	0	2.92	0.92	0	2.17	0.5	0	0	1	51.2	48.9333
1	2	7-3	27	GP	17.5	15.83	1.67	0	0	0	0	17.5	7	7	0	0	1	0	0.5	1	1	0	0	85.7143	14.2857
1	2	7-4	28	GP	7.5	6.17	1	0	0.33	0	0.33	7.17	1.5	0	0	0	0	0	5	1	0	0	0	20	80
1	2	8-1	29	SP	7.92	6.75	0.25	0	0.92	0	0.92	7	5.33	0	0	0	0	0	1.33	0	0	0	1.25	67.298	32.5758
1	2	8-2	30	SP	9.25	7.5	1	0	0.75	0	0.75	8.5	8.5	0	0	0	0	0	0	0	0	0	0.75	91.8919	8.10811
1	2	8-3	31	SP	8.08	6.58	0	0	1.5	0	1.5	6.58	8.08	0	0	0	0	0	0	0	0	0	0	100	0
1	2	8-4	32	SP	10.92	10.17	0	0	0.75	0	0.75	10.17	9.42	1.5	0	0	0	0	0	0	0	0	0	100	0
1	2	9-1	33	SP	4.17	2.83	0	0	1.33	0	1.33	2.83	4.17	0	0	0	0	0	0	0	0	0	0	100	0
1	2	9-2	34	SP	9	8.33	0	0	0.67	0	0.67	8.33	7.25	1.25	0	0	0	0	0	0	0	0	0.5	94.4444	5.55556
1	2	9-3	35	SP	12.33	9.75	1.33	0	1.25	0	1.25	11.08	11.33	1	0	0	0	0	0	0	0	0	0	100	0
1	2	9-4	36	SP	11.42	8.92	0.5	0	2	0	2	9.42	8	3.42	0	0	0	0	0	0	0	0	0	100	0
1	2	10-1	37	COMP	6.75	5.5	0	0	1.25	0	1.25	5.5	3.5	3.25	0	0	0	0	0	0	0	0	0	100	0
1	2	10-2	38	COMP	5.42	3.75	0	0	1.67	0	1.67	3.75	5.42	0	0	0	0	0	0	0	0	0	0	100	0
1	2	10-3	39	COMP	8.67	7	0	0	1.67	0	1.67	7	5.42	3.25	0	0	0	0	0	0	0	0	0	100	0
1	2	10-4	40	COMP	5.92	4.67	0	0	1.25	0	1.25	4.67	4.42	1.5	0	0	0	0	0	0	0	0	0	100	0
1	2	11-1	41	COMP	9.5	7.67	0.67	0	1.17	0	1.17	8.34	7.25	2.25	0	0	0	0	0	0	0	0	0	100	0
1	2	11-2	42	COMP	4.33	2.25	0	0	2.08	0	2.08	2.25	1.5	1.33	0.17	0	0	0	0	0	0	0	1.33	69.2841	30.7159
1	2	11-3	43	COMP	5.08	3.42	0	0	1.67	0	1.67	3.42	5.08	0	0	0	0	0	0	0	0	0	0	100	0
1	2	11-4	44	COMP	2.42	1	0	0	1.42	0	1.42	1	2.42	0	0	0	0	0	0	0	0	0	0	100	0
1	2	12-1	45	COMP	8.83	7.75	0.75	0	0.33	0	0.33	8.5	4.17	4.67	0	0	0	0	0	0	0	0	0	100.113	0
1	2	12-2	46	COMP	6.33	4.67	0	0	1.58	0.08	1.67	4.67	4.83	1.5	0	0	0	0	0	0	0	0	0	100	0
1	2	12-3	47	COMP	7.33	5.58	0	0	1.75	0	1.75	5.58	6.08	1.25	0	0	0	0	0	0	0	0	0	100	0
1	2	12-4	48	COMP	5.33	3.75	0	0	1.58	0	1.58	3.75	4.67	0.67	0	0	0	0	0	0	0	0	0	100.188	0
1	2	13-1	49	Reg	5	5	0	0	0	0	0	5	3.5	1.5	0	0	0	0	0	0	0	0	0	100	0
1	2	13-2	50	Reg	7.5	7.5	0	0	0	0	0	7.5	6.92	0	0	0	0	0	0.58	0	0	0	0	92.2667	7.73333
1	2	13-3	51	Reg	3.58	3.58	0	0	0	0	0	3.58	3.08	0	0	0	0	0	0.5	0	0	0	0	86.0335	13.9665
1	2	13-4	52	Reg	3.83	3.83	0	0	0	0	0	3.83	3.83	0	0	0	0	0	0	0	0	0	0	100	0
1	3	1-1	1	Transition	1.33	1.33	0	0	0	0	0	1.33	1.33	0	0	0	0	0	0	0	0	0	0	100	0
1	3	1-2	2	Transition	10.42	9.92	0.5	0	0	0	0	10.42	5	1.67	0	0	0	0	0.75	0	2.5	0	0.5	64.0115	35.9885
1	3	1-3	3	Transition	10.33	9.83	0	0	0.5	0	0.5	9.83	3.33	0	0	1.5	0	0	3.5	0	2	0	0	46.757	53.243
1	3	1-4	4	Transition	14.58	14.17	0	0	0.42	0	0.42	14.17	0	0	0	3	1.67	1.17	5	0	3.75	0	0	40.0549	60.0137
1	3	2-1	5	GP	14.08	12.17	1.08	0.33	0.5	0	0.83	13.25	0	0	0.83	5.5	0	2.25	3.42	0	2.08	0	0	60.9375	39.0625
1	3	2-2	6	GP	5.92	5.25	0	0	0.67	0	0.67	5.25	0	0	0	1.5	0	0	2	0	2	0	0.42	25.3378	74.6622
1	3	2-3	7	GP	9.08	7.75	0.75	0	0.58	0	0.58	8.5	0	0	0	3.5	2.08	0	0	0	2.5	0	1	61.4537	38.5463
1	3	2-4	8	GP	4.33	3.42	0.67	0	0.25	0	0.25	4.09	0	0	0	1.33	0	0	1	0	2	0	0	30.7159	69.2841
1	3	3-1	9	GP	8.08	6.92	1.17	0	0	0	0	8.09	0	0	0	4.75	0	0	2	0	1.33	0	0	58.7871	41.2129
1	3	3-2	10	GP	2.17	2.17	0	0	0	0	0	2.17	0	0	0	0	0	0	0	0	2.17	0	0	0	100
1	3	3-3	11	GP	2.42	2.42	0	0	0	0	0	2.42	0	0	0	1.08	0	0	0	0	1.33	0	0	44.6281	54.9587
1	3	3-4	12	GP	7.33	7.33	0	0	0	0	0	7.33	0	0	0	1.33	1.33	0	2.75	0	1.92	0	0	36.2892	63.7108
1	3	4-1	13	GP	9.42	8	0	0	0.67	0.75	1.42	8	0	0	0	3.58	2	0	1.42	0	2.42	0	0	59.2357	40.7643
1	3	4-2	14	GP	12.42	9	0.67	0	2.75	0	2.75	9.67	0	0	0	4.42	0	0	1.83	2	4.17	0	0	35.5878	64.4122
1	3	4-3	15	GP	17.67	13.33	1.42	0	1.67	0.5	2.17	14.75	0	0	0	5.75	2	0	3.33	0.67	5.5	0	0.42	43.8596	56.1404
1	3	4-4	16	GP	4.25	3.25	0	0	1	0	1	3.25	0	0	0	3.5	0	0	0.75	0	0	0	0	82.3529	17.6471
1	3	5-1	17	GP	15.42	12.17	0.83	0	1.75	0	1.75	13	0	0	0	4.83	1.42	0	5.67	0	3.5	0	0	40.5318	59.4682
1	3	5-2	18	GP	4.08	2.58	0	0	1.5	0	1.5	2.58	0	0	0	3.33	0	0	0.75	0	0	0	0	81.6176	18.3824
1	3	5-3	19	GP	13.67	12.33	0.75	0	0.5	0	0.5	13.08	0	0	0	3.83	1.33	2.58	2.83	0	3.08	0	0	56.6203	43.2334
1	3	5-4	20	GP	10.67	8.25	1.75	0	0.33	0.33	0.67	10	0	0	0	5.25	0	0	5.42	0	0	0	0	49.2034	50.7966
1	3	6-1	21	GP	12.83	9.83	1.33	0	1.67	0	1.67	11.16	0	0	0	4.92	1.83	0	3.83	0	2.25	0	0	52.6111	47.3889
1	3	6-2	22	GP	11.42	10	0.75	0	0.67	0	0.67	10.75	0	0	0	4.17	3.17	0	1.33	0.67	2.08	0	0	64.2732	35.7268
1	3	6-3	23	GP	16.17	13.58	1.5	0	1.08	0	1.08	15.08	0	0	0	6.92	2.17	0	4.92	0	2.17	0	0	56.2152	43.8466
1	3	6-4	24	GP	15.67	9.75	2.17	0	1.83	0	1.83	11.92	0	0	0	7.42	3.92	0.5	3.83	0	0	0	0	75.5584	24.4416
1	3	7-1	25	GP	16.83	13.25	2.08	0	1.5	0	1.5	15.33	0	0	0	7.17	2.83	0	5.83	1	0	0	0	59.4177	40.5823
1	3	7-2	26	GP	15.17	11.5	0.67	0	2.67	0.33	3	12.17	0	0	0	8.17	2.17	0	3.17	0.67	0	0	1	68.1608	31.9051
1	3	7-3	27	GP	17.08	13.17	0.83	0	1.25	0	1.25	14	6.5	4.75	0	1.83	0	0	2.5	0.5	0	0	1	76.5808	23.4192
1	3	7-4	28	GP	7	6.67	0	0	0.33	0	0.33	6.67	4	3	0	0	0	0	0	0	0	0	0	100	0
1	3	8-1	29	SP	14	12.75	0.75	0	0.5	0	0.5	13.5	6.42	4.17	0	0	0	0	3.42	0	0	0	0	75.6429	24.4286
1	3	8-2	30	SP	11.83	11.08	0	0	0.75	0	0.75	11.08	9.92	0	0	0	0	0	1.67	0	0.25	0	0	83.8546	16.2299
1	3	8-3	31	SP	14.92	12.67	1.17	0	0.58	0.5	1.08	13.84	11	3.92	0	0	0	0	0	0	0	0	0	100	0
1	3	8-4	32	SP	9.08	7.5	0	0	1.58	0	1.58	7.5	6.58	2.5	0	0	0	0	0	0	0	0	0	100	0
1	3	9-1	33	SP	6	3.67	0.67	0	1.67	0	1.67	4.34	4.25	1.5	0.17	0	0	0	0	0	0.08	0	0	98.6667	1.33333
1	3	9-2	34	SP	6.5	6	0	0	0	0.5	0.5	6	3.75	2.75	0	0	0	0	0	0	0	0	0	100	0
1	3	9-3	35	SP	15.08	14.67	0	0	0.42	0	0.42	14.67	9.58	5.5	0	0	0	0	0	0	0	0	0	100	0
1	3	9-4	36	SP	13.5	11.42	0.33	0	1.75	0	1.75	11.75	4.33	6.5	0.17	0	0	0	0.5	0	0.5	0	0	81.4815	7.40741
1	3	10-1	37	COMP	14.67	13.33	0	0	1.33	0	1.33	13.33	9.25	5.42	0	0	0	0	0	0	0	0	0	100	0
1	3	10-2	38	COMP	6.83	5.17	0	0	1.67	0	1.67	5.17	6.25	0	0	0	0	0	0.58	0	0	0	0	91.5081	8.49195
1	3	10-3	39	COMP	12.17	10.83	0.33	0	1	0	1	11.16	11.75	0	0	0	0	0	0.42	0	0	0	0	96.5489	3.45111
1	3	10-4	40	COMP	10.92	9.25	0	0	1.17	0	1.17	9.25	4.92	5.5	0	0	0	0	0	0	0.5	0	0	95.4212	4.57875
1	3	11-1	41	COMP	1.33	1	0	0	0.33	0	0.33	1	1.33	0	0	0	0	0	0	0	0	0	0	100	0
1	3	11-2	42	COMP	5.75	5.75	0	0	0	0	0	5.75	3.17	2.58	0	0	0	0	0	0	0	0	0	100	0
1	3	11-3	43	COMP	7.17	5.17	0.5	0	1.5	0	1.5	5.67	6.25	0.92	0	0	0	0	0	0	0	0	0	100	0
1	3	11-4	44	COMP	3.67	2.67	0	0	0.5	0.5	1	2.67	3.67	0	0	0	0	0	0	0	0	0	0	100	0
1	3	12-1	45	COMP	7.25	4	1.5	0	1.75	0	1.75	5.5	6.58	0.67	0	0	0	0	0	0	0	0	0	100	0
1	3	12-2	46	COMP	6.5	5.33	0	0	1.17	0	1.17	5.33	3.83	2.67	0	0	0	0	0	0	0	0	0	100	0
1	3	12-3	47	COMP	9	7.08	0.67	0	1.25	0	1.25	7.75	5.33	3.67	0	0	0	0	0	0	0	0	0	100	0
1	3	12-4	48	COMP	9.33	6.92	1.17	0	1.25	0	1.25	8.09	7.33	2	0	0	0	0	0	0	0	0	0	100	0
1	3	13-1	49	Reg	10.08	9.25	0.33	0	0.5	0	0.5	9.58	5.42	4.67	0	0	0	0	0	0	0	0	0	100.099	0
1	3	13-2	50	Reg	2.92	2.92	0	0	0	0	0	2.92	2.92	0	0	0	0	0	0	0	0	0	0	100	0
1	3	13-3	51	Reg	0	0	0	0	0	0	0	0	0	0	0	0	0	0	0	0	0	0	0	#DIV/0!	#DIV/0!
1	3	13-4	52	Reg	0	0	0	0	0	0	0	0	0	0	0	0	0	0	0	0	0	0	0	#DIV/0!	#DIV/0!
1	4	1-1	1	Transition	11	10.58	0	0	0.42	0	0.42	10.58	4.5	0	0	1.58	0	0	4.67	0	0.25	0	0	55.2727	44.7273
1	4	1-2	2	Transition	15.13	12.5	1.83	0.8	0	0	0.8	14.33	0	0	0	4.3	4.5	0.5	3.33	0	2.5	0	0	61.4673	38.5327
1	4	1-3	3	Transition	18	15.67	0.33	2	0	0	2	16	0	0	0	7.65	1.58	0.6	2.33	0	5.83	0	0	54.6111	45.3333
1	4	1-4	4	Transition	14.68	12.75	0.33	1.6	0	0	1.6	13.08	0	0	0	5.88	2.5	1	5.3	0	0	0	0	63.8965	36.1035
1	4	2-1	5	GP	15.67	14	0.25	1.17	0.17	0.08	1.42	14.25	0	0	0	3.67	7.75	0	4.25	0	0	0	0	72.8781	27.1219
1	4	2-2	6	GP	1.5	1.17	0	0	0.33	0	0.33	1.17	0	0	0	0	0	0	1.5	0	0	0	0	0	100
1	4	2-3	7	GP	15.17	14.33	0.5	0.33	0	0	0.33	14.83	0	0	0	5.25	2.33	0.83	3.67	0	3.08	0	0	55.4384	44.4957
1	4	2-4	8	GP	18.25	15.92	0.75	0.92	0.67	0	1.58	16.67	0	0	0	7.58	3.08	1.42	4	0	2.17	0	0	66.1918	33.8082
1	4	3-1	9	GP	9.62	9.08	0	0	0.53	0	0.53	9.08	0	0	0	0.92	2	2.33	4.37	0	0	0	0	54.5738	45.4262
1	4	3-2	10	GP	1.58	1.58	0	0	0	0	0	1.58	0	0	0	0	0	0	0	0	1.58	0	0	0	100
1	4	3-3	11	GP	14.17	12.25	0.5	0	0	0	0	12.75	0	0	1.67	5.33	1.17	1.92	2.75	0	1.33	0	0	71.2068	28.7932
1	4	3-4	12	GP	20.23	15.83	0.92	1.08	1.23	0.17	2.48	16.75	0	0	0	6.5	3.5	2.17	6.08	0.73	0	0	1.25	60.1582	39.8418
1	4	4-1	13	GP	15.5	12.58	1.5	0	0.83	0.58	1.42	14.08	0	0	0	5.92	4	0	3.42	0	2.17	0	0	64	36.0645
1	4	4-2	14	GP	15	11.2	2.08	0.75	0.83	0.13	1.72	13.28	0	0	0	5.5	2	1.42	5.08	0	1	0	0	59.4667	40.5333
1	4	4-3	15	GP	16.2	12.58	2.25	0	0.97	0.4	1.37	14.83	0	0	0	4.28	4	2.58	3.33	0	2	0	0	67.037	32.9012
1	4	4-4	16	GP	22.42	18.67	0	2.75	0.83	0.17	3.75	18.67	5.5	0	0	9	2.17	0	5.75	0	0	0	0	74.3533	25.6467
1	4	5-1	17	GP	14.67	12.83	0.5	0	0.92	0.42	1.33	13.33	0	0	0	5.25	1	1.83	6.58	0	0	0	0	55.0784	44.8534
1	4	5-2	18	GP	11	9.25	0	0	1.25	0.5	1.75	9.25	0	0	0	7.67	1.58	0	0.5	0	1.25	0	0	84.0909	15.9091
1	4	5-3	19	GP	18.75	14.58	1.67	2.5	0	0	2.5	16.25	0	0	0	8.5	0	2.25	7.33	0	0	0	0.67	57.3333	42.6667
1	4	5-4	20	GP	18.5	15.83	0.33	0.33	1.67	0.33	2.33	16.16	0	0	0	8.25	1.33	3	4.17	0	0.75	0	1	68	32
1	4	6-1	21	GP	22.42	18.58	1	1.33	1.25	0.25	2.83	19.58	0	0	0	6.17	4.75	1.75	5.92	0	3.83	0	0	56.512	43.488
1	4	6-2	22	GP	9.83	7.33	1	0	1.5	0	1.5	8.33	0	0	0	5.92	0	1.25	2.67	0	0	0	0	72.94	27.1617
1	4	6-3	23	GP	16	13.62	0	0.83	1.5	0.05	2.38	13.62	0	0	0	6.25	1.33	2.17	5.33	0	0.92	0	0	60.9375	39.0625
1	4	6-4	24	GP	20.25	17.5	1	0	1.58	0.17	1.75	18.5	0	0	0	7.58	6.58	0	4.92	0.5	0.67	0	0	69.9259	30.0741
1	4	7-1	25	GP	18.75	16.92	0	0.75	0.83	0.25	1.83	16.92	0	0	0	6.25	8.92	1	1.92	0	0.67	0	0	86.24	13.8133
1	4	7-2	26	GP	9.25	7.5	1	0	0.75	0	0.75	8.5	0	0	0	8.25	0	0	0.67	0	0.33	0	0	89.1892	10.8108
1	4	7-3	27	GP	18.57	14.83	1	2	0.73	0	2.73	15.83	4.5	3.67	1	2.92	2.5	0.2	3.25	0	0.33	0	0.2	79.6446	20.3554
1	4	7-4	28	GP	18.67	15.42	0.67	0	2.42	0.17	2.58	16.09	11.17	3	0.67	0	0	0	2.5	0	0	0	1.33	79.4858	20.5142
1	4	8-1	29	SP	7.58	6.17	0	0.17	1.25	0	1.42	6.17	6.92	0	0	0	0	0	0.67	0	0	0	0	91.2929	8.83905
1	4	8-2	30	SP	17.42	15.17	0.5	1.25	0.5	0	1.75	15.67	7.75	4	1.5	0	0	0	3.83	0	0.33	0	0	76.062	23.8806
1	4	8-3	31	SP	15.25	13.25	0.75	0	1	0.25	1.25	14	9.33	3.58	0	0	0	0	1.58	0	0	0	0.75	84.6557	15.2787
1	4	8-4	32	SP	11.58	10.75	0	0	0.58	0.25	0.83	10.75	5.75	3.58	0.75	0	0	0	1.5	0	0	0	0	87.0466	12.9534
1	4	9-1	33	SP	8.67	7	0	0.08	1.33	0.25	1.67	7	7.67	0	0	0	0	0	1	0	0	0	0	88.466	11.534
1	4	9-2	34	SP	16.25	15.33	0	0	0.92	0	0.92	15.33	7.17	3.67	1	0	0	0	2.75	0	1.67	0	0	72.8615	27.2
1	4	9-3	35	SP	18.58	17.17	0	0.92	0.5	0	1.42	17.17	6.25	10.58	0.75	0	0	0	1	0	0	0	0	94.6179	5.38213
1	4	9-4	36	SP	17.75	16.17	0	1.17	0.33	0.08	1.58	16.17	11.25	6.5	0	0	0	0	0	0	0	0	0	100	0
1	4	10-1	37	COMP	13.42	12.42	0	0	0.58	0.42	1	12.42	7.25	2.58	1.5	0	0	0	1.83	0	0.25	0	0	84.4262	15.4993
1	4	10-2	38	COMP	9.75	8.25	0	0	1.17	0.33	1.5	8.25	6.25	0	0	0	0	0	2.5	0	1	0	0	64.1026	35.8974
1	4	10-3	39	COMP	12.6	11.53	0	0	0.43	0.63	1.07	11.53	5.33	4.42	0	0	0	0	1.77	0	1.08	0	0	77.381	22.619
1	4	10-4	40	COMP	6.77	4.75	0	0	0.5	0.27	0.77	4.75	2.77	0	0	0.75	0	0	2.92	0	0.33	0	0	51.9941	48.0059
1	4	11-1	41	COMP	9.67	7.25	0	0	1.75	0.67	2.42	7.25	7.42	0.83	0	0	1	0	0.42	0	0	0	0	95.6567	4.34333
1	4	11-2	42	COMP	11.02	7.92	0	0.6	1.08	0	1.68	7.92	4.08	2.33	0	0	0	0	3.27	0	1.33	0	0	58.167	41.7423
1	4	11-3	43	COMP	11.1	11	0	0	0.1	0	0.1	11	1.6	9.5	0	0	0	0	0	0	0	0	0	100	0
1	4	11-4	44	COMP	14.67	13	0.33	0.67	0.67	0	1.33	13.33	5.67	5.17	0	2.5	0	0	0.92	0	0.42	0	0	90.9339	9.13429
1	4	12-1	45	COMP	11.17	9.92	0	0	1.08	0.17	1.25	9.92	5.83	4.33	0	0	0	0	1	0	0	0	0	90.9579	8.95255
1	4	12-2	46	COMP	10	8.42	0.25	0	1.08	0.25	1.33	8.67	6	3.08	0	0	0	0	0.92	0	0	0	0	90.8	9.2
1	4	12-3	47	COMP	3.83	3.33	0	0.17	0.25	0.08	0.5	3.33	3.08	0.75	0	0	0	0	0	0	0	0	0	100	0
1	4	12-4	48	COMP	3.08	3.08	0	0	0	0	0	3.08	3.08	0	0	0	0	0	0	0	0	0	0	100	0
1	4	13-1	49	Reg	10.25	8.77	0	0	1.23	0.25	1.48	8.77	9.83	0	0	0	0	0	0.42	0	0	0	0	95.9024	4.09756
1	4	13-2	50	Reg	0	0	0	0	0	0	0	0	0	0	0	0	0	0	0	0	0	0	0	#DIV/0!	#DIV/0!
1	4	13-3	51	Reg	0	0	0	0	0	0	0	0	0	0	0	0	0	0	0	0	0	0	0	#DIV/0!	#DIV/0!
1	4	13-4	52	Reg	0	0	0	0	0	0	0	0	0	0	0	0	0	0	0	0	0	0	0	#DIV/0!	#DIV/0!
1	1	1-1	1	Transition	0	0	0	0	0	0	0	0	0	0	0	0	0	0	0	0	0	0	0	#DIV/0!	#DIV/0!
1	1	1-2	2	Transition	0	0	0	0	0	0	0	0	0	0	0	0	0	0	0	0	0	0	0	#DIV/0!	#DIV/0!
1	1	1-3	3	Transition	0	0	0	0	0	0	0	0	0	0	0	0	0	0	0	0	0	0	0	#DIV/0!	#DIV/0!
1	1	1-4	4	Transition	0	0	0	0	0	0	0	0	0	0	0	0	0	0	0	0	0	0	0	#DIV/0!	#DIV/0!
1	1	2-1	5	GP	0	0	0	0	0	0	0	0	0	0	0	0	0	0	0	0	0	0	0	#DIV/0!	#DIV/0!
1	1	2-2	6	GP	6.62	1.17	0.63	0	0	0.48	0.48	1.8	0	0	0	2.17	0	0	2.45	0	2	0	0	32.7795	67.2205
1	1	2-3	7	GP	4.92	2.33	0.75	0	0	0.5	0.5	3.08	0	0	0	0.75	3.67	0	0.5	0	0	0	0	89.8374	10.1626
1	1	2-4	8	GP	5.48	4.58	0	0	0	0.9	0.9	4.58	0	0	0	3	0	0	1.4	1.08	0	0	0	54.7445	45.2555
1	1	3-1	9	GP	2.38	1.77	0	0	0	0.62	0.62	1.77	0	0	0	0	0	0	2.38	0	0	0	0	0	100
1	1	3-2	10	GP	3.17	2.5	0	0	0	0	0	2.5	0	0	0	0	0	0	3.17	0	0	0	0	0	100
1	1	3-3	11	GP	12.42	10.42	0	0	0	2	2	10.42	5.75	1.75	0	1	0	0	1.92	0	0	0	2	68.438	31.562
1	1	3-4	12	GP	4.08	1.58	0.5	0	0	0.27	0.27	2.08	0	0	0	1	0	0	3.08	0	0	0	0	24.5098	75.4902
1	1	4-1	13	GP	7.1	6.27	0	0	0	0.83	0.83	6.27	0	0	0	0.5	1.58	0	4.02	1	0	0	0	29.2958	70.7042
1	1	4-2	14	GP	5.83	4.67	0	0	0	1.17	1.17	4.67	0	0	0.5	0.58	0	3.67	0.67	0.42	0	0	0	81.4751	18.6964
1	1	4-3	15	GP	9.12	6.83	0.92	0	0	1.37	1.37	7.75	0	0	0	2	0	0	5.75	1.37	0	0	0	21.9298	78.0702
1	1	4-4	16	GP	8.82	7.62	0	0	0	1.2	1.2	7.62	0	0	0	5.28	0	2.03	1.5	0	0	0	0	82.8798	17.0068
1	1	5-1	17	GP	8.67	4.67	0	0	0	1.17	1.17	4.67	0.83	0	0	2.08	2.83	0	2.5	0.42	0	0	0	66.2053	33.6794
1	1	5-2	18	GP	9.7	8.83	0	0	0	0.87	0.87	8.83	0	0	0	4.52	0	0	5.18	0	0	0	0	46.5979	53.4021
1	1	5-3	19	GP	2.67	2.67	0	0	0	0	0	2.67	0	0	0	0	0	0	2.67	0	0	0	0	0	100
1	1	5-4	20	GP	3.25	2.25	1	0	0	0	0	3.25	0	0	0	0	0	0	3.25	0	0	0	0	0	100
1	1	6-1	21	GP	8.62	4.92	0.4	0	0	1.13	1.13	5.32	0.97	2	0	0	0	0	4.82	0.83	0	0	0	34.4548	65.5452
1	1	6-2	22	GP	17.48	14.25	1.25	0	0	1.23	1.23	15.5	0.75	0	2.5	3.07	0	0	10.58	0.58	0	0	0	36.1556	63.8444
1	1	6-3	23	GP	3	2.5	0	0	0	0.5	0.5	2.5	2.5	0	0	0	0	0	0.5	0	0	0	0	83.3333	16.6667
1	1	6-4	24	GP	7.33	6	0.58	0	0	0.75	0.75	6.58	1.5	0	0	3.42	1.67	0	0.75	0	0	0	0	89.9045	10.2319
1	1	7-1	25	GP	10.45	8	0.75	0	0.58	0.62	1.2	8.75	2	0	0	2	0.17	1.58	4.7	0	0	0	0	55.0239	44.9761
1	1	7-2	26	GP	0.75	0.75	0	0	0	0	0	0.75	0	0	0	0.75	0	0	0	0	0	0	0	100	0
1	1	7-3	27	GP	0	0	0	0	0	0	0	0	0	0	0	0	0	0	0	0	0	0	0	#DIV/0!	#DIV/0!
1	1	7-4	28	GP	11.63	9.08	1.92	0	0	0.3	0.3	11	6.17	0	0	0	0	0	4.72	0.75	0	0	0	53.0525	47.0335
1	1	8-1	29	SP	9.62	9.12	0	0	0	0.5	0.5	9.12	7.28	0	0	0	0	0	2.33	0	0	0	0	75.6757	24.2204
1	1	8-2	30	SP	10.8	10.17	0.08	0	0.08	0.47	0.55	10.25	7.63	1	1.25	0	0	0	0.92	0	0	0	0	91.4815	8.51852
1	1	8-3	31	SP	9.75	7.08	0.5	1.5	0	0.67	2.17	7.58	3.67	3.08	0	0	0	0	3	0	0	0	0	69.2308	30.7692
1	1	8-4	32	SP	13.42	12.08	0	0.5	0	0.83	1.33	12.08	6.92	5.5	0	0	0	0	1	0	0	0	0	92.5484	7.45156
1	1	9-1	33	SP	7.82	6.75	0	0	0.8	0.27	1.07	6.75	5.82	1.5	0	0	0	0	0.5	0	0	0	0	93.6061	6.39386
1	1	9-2	34	SP	6.32	5.83	0	0	0.48	0	0.48	5.83	3.82	2.5	0	0	0	0	0	0	0	0	0	100	0
1	1	9-3	35	SP	7.65	7.25	0	0	0.4	0	0.4	7.25	4.12	1.83	0.2	0	0	0	1.5	0	0	0	0	80.3922	19.6078
1	1	9-4	36	SP	7.23	5.68	0.43	0	1.12	0	1.12	6.11	5.73	1.5	0	0	0	0	0	0	0	0	0	100	0
1	1	10-1	37	COMP	10.02	8.75	0	0	1.1	0.17	1.27	8.75	4.43	5.42	0	0	0	0	0.17	0	0	0	0	98.3034	1.69661
1	1	10-2	38	COMP	6.67	6	0	0	0.33	0.33	0.67	6	5.17	1.5	0	0	0	0	0	0	0	0	0	100	0
1	1	10-3	39	COMP	3.6	2.75	0	0	0.85	0	0.85	2.75	3.1	0	0	0	0	0	0.5	0	0	0	0	86.1111	13.8889
1	1	10-4	40	COMP	7.88	7.25	0.33	0	0.27	0.03	0.3	7.58	3.72	4	0.17	0	0	0	0	0	0	0	0	100.127	0
1	1	11-1	41	COMP	9.03	8.2	0.53	0	0.27	0.03	0.3	8.73	3.45	5	0	0	0	0	0.58	0	0	0	0	93.577	6.42303
1	1	11-2	42	COMP	4.43	4	0	0	0	0.43	0.43	4	2.43	1.5	0	0	0	0	0.5	0	0	0	0	88.7133	11.2867
1	1	11-3	43	COMP	0	0	0	0	0	0	0	0	0	0	0	0	0	0	0	0	0	0	0	#DIV/0!	#DIV/0!
1	1	11-4	44	COMP	10.75	8.6	0	0	0	0.15	0.15	8.6	5.07	4.47	0	0	0	0	1.22	0	0	0	0	88.7442	11.3488
1	1	12-1	45	COMP	8.22	6.95	0	0.17	0.4	0.7	1.27	6.95	3.82	2.67	0	0	0	0	1.53	0	0.2	0	0	78.9538	21.0462
1	1	12-2	46	COMP	9.2	8.23	0	0	0.27	0.7	0.97	8.23	7.37	1.83	0	0	0	0	0	0	0	0	0	100	0
1	1	12-3	47	COMP	8.78	8	0	0.58	0	0.2	0.78	8	5.28	3.5	0	0	0	0	0	0	0	0	0	100	0
1	1	12-4	48	COMP	9.12	7.5	0	0.33	0.58	0.7	1.62	7.5	7.62	1.5	0	0	0	0	0	0	0	0	0	100	0
1	1	13-1	49	Reg	7.8	7.5	0	0	0	0.3	0.3	7.5	4.8	3	0	0	0	0	0	0	0	0	0	100	0
1	1	13-2	50	Reg	6.07	4.58	1.22	0	0	0.27	0.27	5.8	1.27	4.22	0	0	0	0	0.58	0	0	0	0	90.4448	9.55519
1	1	13-3	51	Reg	9.65	7.65	0	0.45	1.47	0.08	2	7.65	9.2	0	0	0	0	0	0.45	0	0	0	0	95.3368	4.66321
1	1	13-4	52	Reg	4.88	4.25	0.5	0	0	0.13	0.13	4.75	0.75	0	0	0.5	0	0	2.63	0	0	0	1	25.6148	74.3852
1	2	1-1	1	Transition	2.67	2.67	0	0	0	0	0	2.67	0	0	0	0	0	0	1.17	0	0	0	1.5	0	100
1	2	1-2	2	Transition	11.38	9.92	1.17	0	0.17	0.13	0.3	11.09	0	0	0	3.83	0	0	7.55	0	0	0	0	33.6555	66.3445
1	2	1-3	3	Transition	13.85	12.55	1.3	0	0	0	0	13.85	0	0	0	3.42	3.5	2.75	4.18	0	0	0	0	69.8195	30.1805
1	2	1-4	4	Transition	11.75	10.52	0.75	0	0.3	0.18	0.48	11.27	0	0	0	3.32	0	0	8.43	0	0	0	0	28.2553	71.7447
1	2	2-1	5	GP	15.92	12.38	1.33	0.75	1.25	0.2	2.2	13.71	0	0	0	2.67	0	1.17	12.08	0	0	0	0	24.1206	75.8794
1	2	2-2	6	GP	9.87	7.58	1.25	0	0.5	0.53	1.03	8.83	0	0	0	2.5	0	2.08	3.52	0.27	0	0	1.5	46.4032	53.5968
1	2	2-3	7	GP	13.93	13.08	0.17	0	0.4	0.28	0.68	13.25	2	0	0	5.5	0	0.4	6.03	0	0	0	0	56.7121	43.2879
1	2	2-4	8	GP	4.52	3	1.25	0	0	0.27	0.27	4.25	0	0	0	2	0	0	2.52	0	0	0	0	44.2478	55.7522
1	2	3-1	9	GP	12.8	11.17	0	0	0.25	1.38	1.63	11.17	0	0	0	0.92	4.92	0	6.6	0.37	0	0	0	45.625	54.4531
1	2	3-2	10	GP	7.27	4.92	0	0	0	2.35	2.35	4.92	3.75	0	0	0	0	0	3.52	0	0	0	0	51.5818	48.4182
1	2	3-3	11	GP	11.85	10.75	0	0.67	0.43	0	1.1	10.75	3.5	0	0	0.92	0.85	1.33	1.25	0	0	0	4	55.6962	44.3038
1	2	3-4	12	GP	6.78	4.17	1.25	0.42	0.8	0.15	1.37	5.42	0	0	0	4.28	0	0	1.25	0	0	0	1.25	63.1268	36.8732
1	2	4-1	13	GP	4.5	2.45	1	0	0.5	0.55	1.05	3.45	0	0	0	1.5	0	0.5	2.5	0	0	0	0	44.4444	55.5556
1	2	4-2	14	GP	7.1	5.17	0.5	0.5	0.6	0.33	1.43	5.67	0	0	0	2.77	2.5	0	1.5	0.33	0	0	0	74.2254	25.7746
1	2	4-3	15	GP	7.17	7.17	0	0	0	0	0	7.17	0	0	0	1.83	3	0	2.33	0	0	0	0	67.364	32.4965
1	2	4-4	16	GP	13.95	11.58	1	0	1	0.37	1.37	12.58	0	0	0	3.75	1.5	0.5	7.83	0.37	0	0	0	41.2186	58.7814
1	2	5-1	17	GP	11.58	9.6	0	0.92	0.53	0.53	1.98	9.6	0	0	0	2.83	2.57	0	4.98	0.53	0.67	0	0	46.6321	53.3679
1	2	5-2	18	GP	9.83	7.58	0	0	2.08	0.17	2.25	7.58	0	0	0	4.93	3	0	1.9	0	0	0	0	80.6714	19.3286
1	2	5-3	19	GP	10.58	10.17	0	0	0	0.42	0.42	10.17	0	0	0	1.58	0	1.75	6.95	0	0	0	0.3	31.4745	68.5255
1	2	5-4	20	GP	10.37	9.4	0	0	0.63	0.33	0.97	9.4	0	0	0	1.83	2	0	5.57	0.97	0	0	0	36.9335	63.0665
1	2	6-1	21	GP	3.83	2.33	0.5	0	1	0	1	2.83	0	0	0	2.5	0	0.5	0.83	0	0	0	0	78.329	21.671
1	2	6-2	22	GP	16.57	15.37	0	0	1.2	0	1.2	15.37	0	0	0	5.67	2	0	8.37	0.53	0	0	0	46.2885	53.7115
1	2	6-3	23	GP	9.08	7.92	0.33	0.17	0.67	0	0.83	8.25	0	1	0	3	0	0	4.42	0.67	0	0	0	44.0529	56.0573
1	2	6-4	24	GP	5.63	4.5	0	0	1.13	0	1.13	4.5	0	0	0	2.8	0	0	2.83	0	0	0	0	49.7336	50.2664
1	2	7-1	25	GP	11.92	10.75	0.5	0.67	0	0	0.67	11.25	3.25	0	0	5.17	1.5	0	2	0	0	0	0	83.2215	16.7785
1	2	7-2	26	GP	6.33	5.5	0.5	0	0	0.33	0.33	6	0	0	0	3	0	0	3	0.33	0	0	0	47.3934	52.6066
1	2	7-3	27	GP	10.2	6.83	2.5	0	0.5	0.37	0.87	9.33	1.5	0	0	0	0	0	6.58	1.12	0	0	1	14.7059	85.2941
1	2	7-4	28	GP	13.92	12.42	0	0.75	0	0.75	1.5	12.42	2	1.92	0	0	0	0	8.25	0.75	0	0	1	28.1609	71.8391
1	2	8-1	29	SP	12.58	11.92	0	0.67	0	0	0.67	11.92	10.92	0	0	0.5	0	0	1.17	0	0	0	0	90.779	9.30048
1	2	8-2	30	SP	9.75	8.75	0	0.7	0	0.3	1	8.75	7.2	0	1.5	0	0	0	1.05	0	0	0	0	89.2308	10.7692
1	2	8-3	31	SP	15.45	14.25	0	0	1.2	0	1.2	14.25	7.45	7	0	0	0	0	1	0	0	0	0	93.5275	6.47249
1	2	8-4	32	SP	9.12	8.12	0	0	0.5	0.5	1	8.12	6.37	2	0	0	0	0	0.75	0	0	0	0	91.7763	8.22368
1	2	9-1	33	SP	10.17	8.75	0	0.33	1.08	0	1.42	8.75	9.67	0	0	0	0	0	0.5	0	0	0	0	95.0836	4.91642
1	2	9-2	34	SP	11.5	9.5	1.5	0.5	0	0	0.5	11	6.5	5	0	0	0	0	0	0	0	0	0	100	0
1	2	9-3	35	SP	7.85	6.5	0	0.6	0.75	0	1.35	6.5	3.35	4.5	0	0	0	0	0	0	0	0	0	100	0
1	2	9-4	36	SP	11	9.5	0.5	0.5	0.5	0	1	10	9	1	0	0	0	0	1	0	0	0	0	90.9091	9.09091
1	2	10-1	37	COMP	7.8	7	0	0	0.8	0	0.8	7	3.13	4.67	0	0	0	0	0	0	0	0	0	100	0
1	2	10-2	38	COMP	8.42	6.58	0	0	1.58	0.25	1.83	6.58	6.33	1	0	0	0	0	1.08	0	0	0	0	87.0546	12.8266
1	2	10-3	39	COMP	6.98	6	0	0.48	0.5	0	0.98	6	3.73	3.25	0	0	0	0	0	0	0	0	0	100	0
1	2	10-4	40	COMP	7.83	7	0	0.83	0	0	0.83	7	5.33	2	0	0	0	0	0.5	0	0	0	0	93.6143	6.3857
1	2	11-1	41	COMP	0	0	0	0	0	0	0	0	0	0	0	0	0	0	0	0	0	0	0	#DIV/0!	#DIV/0!
1	2	11-2	42	COMP	8.03	7.17	0	0.6	0.2	0.07	0.87	7.17	4.12	1	0	0	0	0	2.17	0	0	0	0.75	63.7609	36.3636
1	2	11-3	43	COMP	4.17	2.75	0	0	1.42	0	1.42	2.75	4.17	0	0	0	0	0	0	0	0	0	0	100	0
1	2	11-4	44	COMP	6	5.5	0	0	0.5	0	0.5	5.5	4	2	0	0	0	0	0	0	0	0	0	100	0
1	2	12-1	45	COMP	9.28	8.12	0	0.67	0.5	0	1.17	8.12	4.92	2.12	0	0	0	0	2.25	0	0	0	0	75.8621	24.2457
1	2	12-2	46	COMP	7.1	5	0	0.13	1.93	0.03	2.1	5	7.1	0	0	0	0	0	0	0	0	0	0	100	0
1	2	12-3	47	COMP	10.08	9.58	0	0	0.5	0	0.5	9.58	3.67	5.75	0	0	0	0	0.67	0	0	0	0	93.4524	6.64683
1	2	12-4	48	COMP	10.28	8.75	0	0.08	1.18	0.27	1.53	8.75	6.78	2.5	0	0	0	0	1	0	0	0	0	90.2724	9.72763
1	2	13-1	49	Reg	6.67	5.25	0	0.08	1.33	0	1.42	5.25	5.67	1	0	0	0	0	0	0	0	0	0	100	0
1	2	13-2	50	Reg	9.68	8.58	0	0.5	0.6	0	1.1	8.58	8.18	0	0	0	0	0	1.5	0	0	0	0	84.5041	15.4959
1	2	13-3	51	Reg	5.48	4	0	1.35	0	0.13	1.48	4	5.48	0	0	0	0	0	0	0	0	0	0	100	0
1	2	13-4	52	Reg	2	2	0	0	0	0	0	2	0	0	2	0	0	0	0	0	0	0	0	100	0
1	3	1-1	1	Transition	13	13	0	0	0	0	0	13	5.5	0	0	0	0	7.5	0	0	0	0	0	100	0
1	3	1-2	2	Transition	14.17	13.75	0.42	0	0	0	0	14.17	0	0	0	2.5	5.33	0	6.33	0	0	0	0	55.2576	44.6718
1	3	1-3	3	Transition	15.83	12.08	2.83	0.75	0	0.17	0.92	14.91	2.17	0	0	3.5	1.5	0	8.67	0	0	0	0	45.2937	54.7694
1	3	1-4	4	Transition	10.63	6.92	3	0.72	0	0	0.72	9.92	1.83	0	0	1.5	4	0	3.3	0	0	0	0	68.9558	31.0442
1	3	2-1	5	GP	12.33	11.42	0	0	0.92	0	0.92	11.42	0	0	0	2	3.5	0	5.83	0	0	0	1	44.6067	55.3933
1	3	2-2	6	GP	1.77	1.5	0	0	0.27	0	0.27	1.5	0	0	0	0	0	0	1.77	0	0	0	0	0	100
1	3	2-3	7	GP	17	14.25	1.5	0	0.83	0.42	1.25	15.75	0	0	0	5.33	1.75	0.5	7.5	0.42	1.5	0	0	44.5882	55.4118
1	3	2-4	8	GP	6.07	4.5	0	0.83	0.67	0.07	1.57	4.5	0	0	0	3.48	0	0	2.58	0	0	0	0	57.3311	42.5041
1	3	3-1	9	GP	15.52	13.5	1	0	1.02	0	1.02	14.5	0	0	0	5.5	4	0	6.02	0	0	0	0	61.2113	38.7887
1	3	3-2	10	GP	6.52	4.17	0	0	0	2.35	2.35	4.17	0	0	0	2.5	0	0	4.02	0	0	0	0	38.3436	61.6564
1	3	3-3	11	GP	13.25	13.25	0	0	0	0	0	13.25	0	0	0	1.25	0	0	12	0	0	0	0	9.43396	90.566
1	3	3-4	12	GP	12.32	9.83	0.5	0.9	0.92	0.17	1.98	10.33	0	0	0	3.9	3	0	4.83	0.58	0	0	0	56.0065	43.9123
1	3	4-1	13	GP	14.07	12.25	1.28	0	0.53	0	0.53	13.53	0	0	0	4.92	3.78	0	5.37	0	0	0	0	61.8337	38.1663
1	3	4-2	14	GP	11.48	10.17	0	0.87	0.3	0.15	1.32	10.17	0	0	0	1.87	4.83	0	4.78	0	0	0	0	58.3624	41.6376
1	3	4-3	15	GP	14.55	12.33	0.17	0.42	1.55	0.08	2.05	12.5	0	0	0	5.97	3.58	1.5	3.5	0	0	0	0	75.945	24.055
1	3	4-4	16	GP	13.52	11.67	0	1	0.85	0	1.85	11.67	0	0	0	3.25	0	0	5.1	0	0	0	0	24.0385	37.7219
1	3	5-1	17	GP	11.12	9.25	0	1.25	0.62	0	1.87	9.25	0	0	0	3.08	0	0	5.45	2.58	0	0	0	27.6978	72.2122
1	3	5-2	18	GP	10.38	9.03	0	0	1.35	0	1.35	9.03	0	0	0	4.43	1.62	0	4.33	0	0	0	0	58.2852	41.7148
1	3	5-3	19	GP	10.25	8.92	0	0.67	0.67	0	1.33	8.92	0	0	0	3.67	2	0	4.58	0	0	0	0	55.3171	44.6829
1	3	5-4	20	GP	10.15	8.67	0.67	0	0.82	0	0.82	9.34	0	0	0	3.83	0	0.4	5.92	0	0	0	0	41.6749	58.3251
1	3	6-1	21	GP	0.75	0.75	0	0	0	0	0	0.75	0	0	0	0	0	0	0.75	0	0	0	0	0	100
1	3	6-2	22	GP	13.12	11.5	0	0	1.62	0	1.62	11.5	0	0	0	5.33	1.67	0	5.33	0.58	0	0	0	53.3537	45.0457
1	3	6-3	23	GP	8.9	7.32	0	1.38	0.2	0	1.58	7.32	0	0	0	2.72	2	0	4.18	0	0	0	0	53.0337	46.9663
1	3	6-4	24	GP	8.78	7.28	0.5	0	1	0	1	7.78	0	0	0	3.17	2	0.5	3.12	0	0	0	0	64.5786	35.5353
1	3	7-1	25	GP	20.35	18.37	0.5	0.8	0.4	0.28	1.48	18.87	0	0	0	1.87	0	4	6.98	0	7.5	0	0	28.8452	71.1548
1	3	7-2	26	GP	9.68	8.67	0	0.27	0.5	0.25	1.02	8.67	2	0	0	0.43	0	0	7	0.25	0	0	0	25.1033	74.8967
1	3	7-3	27	GP	9.85	8.82	0	0.13	0.5	0.4	1.03	8.82	0	0	0	4.07	0	0	5.45	0.33	0	0	0	41.3198	58.6802
1	3	7-4	28	GP	16.83	13.3	1.23	0	1.63	0.67	2.3	14.53	11.38	3	0.37	0	0	0	1.58	0	0	0	0.5	87.6411	12.3589
1	3	8-1	29	SP	7.38	6.88	0	0	0.5	0	0.5	6.88	2	0	0	0	0	0	4.88	0.5	0	0	0	27.1003	72.8997
1	3	8-2	30	SP	14.08	13.25	0	0	0.83	0	0.83	13.25	7.92	5.5	0	0	0	0	0.67	0	0	0	0	95.3125	4.75852
1	3	8-3	31	SP	8.45	7.25	0	0.08	1.12	0	1.2	7.25	4.03	1.5	0	1.5	0	0	1.42	0	0	0	0	83.1953	16.8047
1	3	8-4	32	SP	11.25	11	0	0	0.25	0	0.25	11	6.25	5	0	0	0	0	0	0	0	0	0	100	0
1	3	9-1	33	SP	9.17	8.22	0	0.08	0.87	0	0.95	8.22	5.83	2	0	0	0	0	1.33	0	0	0	0	85.3871	14.5038
1	3	9-2	34	SP	7.98	6.67	0	0.2	1.12	0	1.32	6.67	7.48	0	0	0	0	0	0.5	0	0	0	0	93.7343	6.26566
1	3	9-3	35	SP	5.2	4.83	0	0.35	0.02	0	0.37	4.83	3.03	1.5	0	0	0	0	0.67	0	0	0	0	87.1154	12.8846
1	3	9-4	36	SP	7.18	5.92	0	0.28	0.98	0	1.27	5.92	5.93	1.25	0	0	0	0	0	0	0	0	0	100	0
1	3	10-1	37	COMP	4.78	4.5	0	0.28	0	0	0.28	4.5	2.28	2.5	0	0	0	0	0	0	0	0	0	100	0
1	3	10-2	38	COMP	3.67	3.17	0	0.5	0	0	0.5	3.17	3.67	0	0	0	0	0	0	0	0	0	0	100	0
1	3	10-3	39	COMP	13.88	11.45	0.5	0.42	0.7	0.32	1.43	11.95	10.02	1.5	0	0	0	0	2.2	0	0	0	0.17	82.9971	17.0749
1	3	10-4	40	COMP	8.83	7.67	0.33	0	0.58	0.25	0.83	8	4.92	1	0	0	0	0	2.92	0	0	0	0	67.0442	33.0691
1	3	11-1	41	COMP	6.3	5	0	0	1.3	0	1.3	5	4.8	1	0	0	0	0	0.5	0	0	0	0	92.0635	7.93651
1	3	11-2	42	COMP	7.2	6.08	0	0.2	0.92	0	1.12	6.08	5.37	1.33	0	0	0	0	0.5	0	0	0	0	93.0556	6.94444
1	3	11-3	43	COMP	7.33	7	0	0.33	0	0	0.33	7	5.33	2	0	0	0	0	0	0	0	0	0	100	0
1	3	11-4	44	COMP	7.45	6.95	0	0	0.5	0	0.5	6.95	4.62	2	0	0	0	0	0.83	0	0	0	0	88.8591	11.1409
1	3	12-1	45	COMP	9.5	8	0	0.5	0.83	0.17	1.5	8	6.5	2	0	0	0	0	1	0	0	0	0	89.4737	10.5263
1	3	12-2	46	COMP	2	1.83	0	0.17	0	0	0.17	1.83	1.33	0	0	0	0	0	0.67	0	0	0	0	66.5	33.5
1	3	12-3	47	COMP	6.33	4.67	0	0.3	1.37	0	1.67	4.67	6.33	0	0	0	0	0	0	0	0	0	0	100	0
1	3	12-4	48	COMP	0.5	0	0	0	0	0	0	0	0.5	0	0	0	0	0	0	0	0	0	0	100	0
1	3	13-1	49	Reg	5.58	5.58	0	0	0	0	0	5.58	5.58	0	0	0	0	0	0	0	0	0	0	100	0
1	3	13-2	50	Reg	6.38	4.1	1.5	0.5	0.25	0.03	0.78	5.6	4.67	0	0	0	0	0	1.72	0	0	0	0	73.1975	26.9592
1	3	13-3	51	Reg	6.18	5.58	0	0	0.33	0.27	0.6	5.58	3.5	0	0	0	0	0	2.68	0	0	0	0	56.6343	43.3657
1	3	13-4	52	Reg	6.87	6.37	0	0.5	0	0	0.5	6.37	2	0	0	0	0	0	4.87	0	0	0	0	29.1121	70.8879
1	4	1-1	1	Transition	6.02	4.5	1.52	0	0	0	0	6.02	1.5	0	0	0	0	0	4.52	0	0	0	0	24.9169	75.0831
1	4	1-2	2	Transition	14.08	12.42	1.43	0.23	0	0	0.23	13.85	0	0	0	1.42	5	1.92	4.25	0	0	0	1.5	59.233	40.8381
1	4	1-3	3	Transition	12.9	8.82	2.08	2	0	0	2	10.9	0	0	0	5.87	0.75	0.75	5.53	0	0	0	0	57.1318	42.8682
1	4	1-4	4	Transition	15.17	10.92	2.75	1	0.33	0.17	1.5	13.67	0	0	0	4.92	0.75	4.5	4	0	0	0	1	67.0402	32.9598
1	4	2-1	5	GP	17.47	13.55	2.78	0	1.13	0	1.13	16.33	3	0	0	4.13	0	2.08	6.7	0.8	0.75	0	0	52.7189	47.2238
1	4	2-2	6	GP	10.25	9.58	0	0	0.25	0.42	0.67	9.58	0	0	0	1.5	2	1.58	4.75	0.42	0	0	0	49.561	50.439
1	4	2-3	7	GP	15.2	12.33	0.5	2	0.17	0.2	2.37	12.83	0	0	0	4.92	5.67	0	4.12	0	0.5	0	0	69.6711	30.3947
1	4	2-4	8	GP	12.17	8.25	2	0.17	1.75	0	1.92	10.25	0	0	0	3.5	2	0	6.67	0	0	0	0	45.1931	54.8069
1	4	3-1	9	GP	13	8.17	4.5	0	0.33	0	0.33	12.67	0	0	0	3.58	4.67	1	3.75	0	0	0	0	71.1538	28.8462
1	4	3-2	10	GP	18.5	12.65	2.85	1.75	1.25	0	3	15.5	0	0	0	6	4.75	1.25	4	0	0	0	0	64.8649	21.6216
1	4	3-3	11	GP	16.8	13.75	0.75	0.33	1.7	0.27	2.3	14.5	0	0	0	7.72	2.83	0	6.25	0	0	0	0	62.7976	37.2024
1	4	3-4	12	GP	9.17	8.08	0	0.58	0.5	0	1.08	8.08	0	0	0	3.08	3	0	3.08	0	0	0	0	66.3032	33.5878
1	4	4-1	13	GP	7.45	6.33	0	0.67	0.45	0	1.12	6.33	0	0	0	3.7	1.08	0	1.5	0	0	0	1.17	64.1611	35.8389
1	4	4-2	14	GP	11.5	9.25	1.67	0	0.58	0	0.58	10.92	0	0	0	2.5	5.17	1.25	1.25	0.58	0	0	0.75	77.5652	22.4348
1	4	4-3	15	GP	13.42	11.07	0.33	0.5	1.02	0.5	2.02	11.4	0	0	0	4.67	2.33	0	5.67	0	0	0	0.75	52.161	47.839
1	4	4-4	16	GP	16.42	12.78	2.75	0.25	0.47	0.17	0.88	15.53	0	0	0	3.75	4.42	0	7.75	0	0	0	0	49.7564	47.1985
1	4	5-1	17	GP	11.47	9.23	1.47	0	0.27	0.5	0.77	10.7	0	0	0	4.5	3	0	3.47	0	0	0	0.5	65.388	34.612
1	4	5-2	18	GP	16.98	14.47	1.33	0.93	0.25	0	1.18	15.8	0	0	0	6.57	3.25	0	7.17	0	0	0	0	57.8327	42.2261
1	4	5-3	19	GP	9.33	7.67	0	0.17	1.42	0.08	1.67	7.67	0	0	0	6	1	0	2.33	0	0	0	0	75.0268	24.9732
1	4	5-4	20	GP	7.53	6	1.33	0.2	0	0	0.2	7.33	0	0	0	0	2	0	5.53	0	0	0	0	26.5604	73.4396
1	4	6-1	21	GP	14.47	11.02	1.42	1	0.83	0.2	2.03	12.44	0	0	0	3.92	2.17	0.75	7.13	0	0	0	0	47.2702	49.2744
1	4	6-2	22	GP	11.67	7.42	3.58	0.33	0.33	0	0.67	11	0	0	0	3.75	2.33	0	4.42	0.67	0	0	0.5	52.0994	47.9006
1	4	6-3	23	GP	7.08	7.08	0	0	0	0	0	7.08	0	0	0	2.25	2.5	0	2.33	0	0	0	0	67.0904	32.9096
1	4	6-4	24	GP	11.17	8.08	2.08	0	0.92	0.08	1	10.16	0	0	0	4.75	2	0	3.92	0	0.5	0	0	60.4297	39.5703
1	4	7-1	25	GP	14.45	11.42	1.37	0	0.5	1.17	1.67	12.79	0	0	0	5.53	2.25	0	6.67	0	0	0	0	53.8408	46.1592
1	4	7-2	26	GP	10.88	8.08	2	0	0.47	0.33	0.8	10.08	0	0	0	3.25	1.5	0	5.8	0.33	0	0	0	43.6581	56.3419
1	4	7-3	27	GP	9.92	7.67	1.17	0.33	0.75	0	1.08	8.84	1.67	0	0	1	0	0	6.08	0	0	0	1.17	26.9153	73.0847
1	4	7-4	28	GP	19.42	16.58	0	1.58	0.67	0.58	2.83	16.58	13.33	2	0.58	0	0	0	3	0	0	0	0.5	81.9258	18.0227
1	4	8-1	29	SP	13.23	11.65	1	0	0.58	0	0.58	12.65	3.6	0	0	2.03	2.1	0	3.42	0.42	0	0	1.67	58.4278	41.6478
1	4	8-2	30	SP	10.53	10.12	0	0	0.33	0.08	0.42	10.12	5.2	2.75	0	0	0	0	2.58	0	0	0	0	75.4986	24.5014
1	4	8-3	31	SP	11.33	8.17	1.75	0	0.5	0.42	0.92	9.92	3.67	2.25	2.5	0	0	0	2.5	0.42	0	0	0	74.316	25.7723
1	4	8-4	32	SP	14.58	13.08	0	0	1.5	0	1.5	13.08	7.33	6	0	0	0	0	1.25	0	0	0	0	91.4266	8.57339
1	4	9-1	33	SP	9.33	8.17	0	0	1.17	0	1.17	8.17	6.17	2.17	0	0	0	0	1	0	0	0	0	89.3891	10.7181
1	4	9-2	34	SP	10.67	8.75	0.5	0	1.42	0	1.42	9.25	6.67	3	0	0	0	0	0.83	0	0.17	0	0	90.6279	9.37207
1	4	9-3	35	SP	8.83	7.83	0	0	1	0	1	7.83	4.5	3.83	0	0	0	0	0.5	0	0	0	0	94.3375	5.66251
1	4	9-4	36	SP	16.33	15.25	0	0.67	0.42	0	1.08	15.25	12.5	3	0	0	0	0	0.67	0	0	0	0.17	94.9173	5.14391
1	4	10-1	37	COMP	12.33	11.12	0	0	1.22	0	1.22	11.12	8.42	3.42	0	0	0	0	0.25	0	0	0	0.25	96.026	4.05515
1	4	10-2	38	COMP	13.18	11.43	0	0	0.92	0.83	1.75	11.43	6.72	5	0	0	0	0	1.47	0	0	0	0	88.9226	11.1533
1	4	10-3	39	COMP	14.42	12.75	0.5	0.67	0.5	0	1.17	13.25	6.17	6.75	1	0	0	0	0.5	0	0	0	0	96.5326	3.46741
1	4	10-4	40	COMP	6.17	5.83	0	0	0	0.33	0.33	5.83	4.08	1	0	0	0	0	0.58	0	0	0	0.5	82.3339	17.5041
1	4	11-1	41	COMP	8.35	6.17	0	0.33	1.85	0	2.18	6.17	7.02	0	0	0	0	0	1.33	0	0	0	0	84.0719	15.9281
1	4	11-2	42	COMP	10.58	8.5	0	0	0.83	0	0.83	8.5	7.58	1.5	0	0	0	0	1.5	0	0	0	0	85.8223	14.1777
1	4	11-3	43	COMP	13.63	11.58	1	0.33	0.68	0.03	1.05	12.58	6.05	4.25	1.5	0	0	0	0.83	0	0	0	1	86.5737	13.4263
1	4	11-4	44	COMP	7.75	6.33	0	0.67	0.28	0.47	1.42	6.33	6	1	0	0	0	0	0.75	0	0	0	0	90.3226	9.67742
1	4	12-1	45	COMP	6.63	5.58	0	0.3	0.75	0	1.05	5.58	4.55	1.75	0	0	0	0	0.33	0	0	0	0	95.0226	4.97738
1	4	12-2	46	COMP	7.15	5.67	0	0.1	1.38	0	1.48	5.67	5.65	1.5	0	0	0	0	0	0	0	0	0	100	0
1	4	12-3	47	COMP	8.75	7.25	0	0	1.5	0	1.5	7.25	7.25	1.5	0	0	0	0	0	0	0	0	0	100	0
1	4	12-4	48	COMP	9.33	8.33	0	0.67	0.33	0	1	8.33	4.33	4.5	0	0	0	0	0.5	0	0	0	0	94.6409	5.35906
1	4	13-1	49	Reg	7.97	6.08	0	0.13	1.75	0	1.88	6.08	6.88	0.58	0	0	0	0	0.5	0	0	0	0	93.601	6.27353
1	4	13-2	50	Reg	5.33	2.5	0	2.83	0	0	2.83	2.5	4.5	0	0	0	0	0	0.83	0	0	0	0	84.4278	15.5722
1	4	13-3	51	Reg	2.58	2.17	0.42	0	0	0	0	2.59	2.17	0	0	0	0	0	0.42	0	0	0	0	84.1085	16.2791
1	4	13-4	52	Reg	5.42	5	0	0.42	0	0	0.42	5	4	0	0	0	0	0	1.42	0	0	0	0	73.8007	26.1993
1	4	14-1	53	Reg	24.12	22	1.45	0.67	0	0	0.67	23.45	0	0	0	0	0	0	5.25	0	17.83	0	1.03	0	99.9585
0	1	1-1	1	Transition	0	0	0	0	0	0	0	0	0	0	0	0	0	0	0	0	0	0	0	#DIV/0!	#DIV/0!
0	1	1-2	2	Transition	0	0	0	0	0	0	0	0	0	0	0	0	0	0	0	0	0	0	0	#DIV/0!	#DIV/0!
0	1	1-3	3	Transition	0	0	0	0	0	0	0	0	0	0	0	0	0	0	0	0	0	0	0	#DIV/0!	#DIV/0!
0	1	1-4	4	Transition	0	0	0	0	0	0	0	0	0	0	0	0	0	0	0	0	0	0	0	#DIV/0!	#DIV/0!
0	1	2-1	5	GP	0	0	0	0	0	0	0	0	0	0	0	0	0	0	0	0	0	0	0	#DIV/0!	#DIV/0!
0	1	2-2	6	GP	0	0	0	0	0	0	0	0	0	0	0	0	0	0	0	0	0	0	0	#DIV/0!	#DIV/0!
0	1	2-3	7	GP	0	0	0	0	0	0	0	0	0	0	0	0	0	0	0	0	0	0	0	#DIV/0!	#DIV/0!
0	1	2-4	8	GP	0	0	0	0	0	0	0	0	0	0	0	0	0	0	0	0	0	0	0	#DIV/0!	#DIV/0!
0	1	3-1	9	GP	2.33	0	0	0	2.33	0	2.33	0	0	0	0	0	0	0	1.33	1	0	0	0	0	100
0	1	3-2	10	GP	2.92	1.42	0	0	1.5	0	1.5	1.42	0	0	0	0	1.5	0	0.33	0	0.83	0	0.25	51.3699	48.2877
0	1	3-3	11	GP	10.08	6.83	3.25	0	0	0	0	10.08	3.33	3.5	0	0	3.25	0	0	0	0	0	0	100	0
0	1	3-4	12	GP	8.5	5.83	0	0	1.33	1.33	2.67	5.83	0	0	0	4.33	1.33	0	0	1.33	1.5	0	0	66.5882	33.2941
0	1	4-1	13	GP	5.33	4.5	0	0	0.33	0.5	0.83	4.5	0	0	0	3	1.17	0	1.17	0	0	0	0	78.2364	21.9512
0	1	4-2	14	GP	2	2	0	0	0	0	0	2	0	0	0	0	0	0	0	0	2	0	0	0	100
0	1	4-3	15	GP	0	0	0	0	0	0	0	0	0	0	0	0	0	0	0	0	0	0	0	#DIV/0!	#DIV/0!
0	1	4-4	16	GP	1	0	0	0	0	0	0	0	0	0	0	1	0	0	0	0	0	0	0	100	0
0	1	5-1	17	GP	13.17	10.67	1.42	0	0.92	0.17	1.08	12.09	0	0	0	3.5	3.75	0.17	5.42	0	0	0	0.33	56.3402	43.6598
0	1	5-2	18	GP	6.33	6	0	0	0	0.33	0.33	6	0	0	0	4.67	0	0.17	1.5	0	0	0	0	76.4613	23.6967
0	1	5-3	19	GP	7	4.75	1	0	0.83	0.42	1.25	5.75	0	0	0	0	2.17	0.5	2.67	0	1.67	0	0	38.1429	62
0	1	5-4	20	GP	2.17	1.75	0.42	0	0	0	0	2.17	0	0	0	0	1.25	0.42	0.5	0	0	0	0	76.9585	23.0415
0	1	6-1	21	GP	21.83	21.83	0	0	0	0	0	21.83	0	1.75	0	3	3.33	0	8	0	5.75	0	0	37.0133	62.9867
0	1	6-2	22	GP	3.83	3.33	0	0	0.5	0	0.5	3.33	0	0	0	2	0	0	1.83	0	0	0	0	52.2193	47.7807
0	1	6-3	23	GP	0	0	0	0	0	0	0	0	0	0	0	0	0	0	0	0	0	0	0	#DIV/0!	#DIV/0!
0	1	6-4	24	GP	0	0	0	0	0	0	0	0	0	0	0	0	0	0	0	0	0	0	0	#DIV/0!	#DIV/0!
0	1	7-1	25	GP	0	0	0	0	0	0	0	0	0	0	0	0	0	0	0	0	0	0	0	#DIV/0!	#DIV/0!
0	1	7-2	26	GP	0.92	0.92	0	0	0	0	0	0.92	0	0.92	0	0	0	0	0	0	0	0	0	100	0
0	1	7-3	27	GP	0	0	0	0	0	0	0	0	0	0	0	0	0	0	0	0	0	0	0	#DIV/0!	#DIV/0!
0	1	7-4	28	GP	0	0	0	0	0	0	0	0	0	0	0	0	0	0	0	0	0	0	0	#DIV/0!	#DIV/0!
0	1	8-1	29	SP	2.17	1	0	0	0	0	0	1	0	0	0	0	0	0	1.17	1	0	0	0	0	100
0	1	8-2	30	SP	3.33	3.33	0	0	0	0	0	3.33	0	0	0	0	0	0	3.33	0	0	0	0	0	100
0	1	8-3	31	SP	10.33	8.83	1	0	0	0.5	0.5	9.83	6.17	3.17	0.5	0	0	0	0.5	0	0	0	0	95.2565	4.84027
0	1	8-4	32	SP	0	0	0	0	0	0	0	0	0	0	0	0	0	0	0	0	0	0	0	#DIV/0!	#DIV/0!
0	1	9-1	33	SP	0	0	0	0	0	0	0	0	0	0	0	0	0	0	0	0	0	0	0	#DIV/0!	#DIV/0!
0	1	9-2	34	SP	0	0	0	0	0	0	0	0	0	0	0	0	0	0	0	0	0	0	0	#DIV/0!	#DIV/0!
0	1	9-3	35	SP	0	0	0	0	0	0	0	0	0	0	0	0	0	0	0	0	0	0	0	#DIV/0!	#DIV/0!
0	1	9-4	36	SP	2.5	1.92	0.5	0	0.08	0	0.08	2.42	1.25	0	0	0	0	0	0	0	0	0	1.25	50	50
0	1	10-1	37	COMP	0	0	0	0	0	0	0	0	0	0	0	0	0	0	0	0	0	0	0	#DIV/0!	#DIV/0!
0	1	10-2	38	COMP	0	0	0	0	0	0	0	0	0	0	0	0	0	0	0	0	0	0	0	#DIV/0!	#DIV/0!
0	1	10-3	39	COMP	3.17	1.92	0.83	0	0	0.42	0.42	2.75	3.17	0	0	0	0	0	0	0	0	0	0	100	0
0	1	10-4	40	COMP	8.5	6.58	1.67	0	0	0.25	0.25	8.25	2.92	5.25	0	0	0	0	0.33	0	0	0	0	96.1176	3.88235
0	1	11-1	41	COMP	8.58	7.25	0	0	0.42	0.92	1.33	7.25	6.67	1.08	0	0	0	0	0.83	0	0	0	0	90.3263	9.67366
0	1	11-2	42	COMP	9.17	7	0.25	0	0.08	1.83	1.92	7.25	7.92	1.25	0	0	0	0	0	0	0	0	0	100	0
0	1	11-3	43	COMP	4.75	3.92	0	0	0	0.83	0.83	3.92	2.75	2	0	0	0	0	0	0	0	0	0	100	0
0	1	11-4	44	COMP	3	1.5	1.33	0	0.17	0	0.17	2.83	2.67	0	0	0	0	0	0.33	0	0	0	0	89	11
0	1	12-1	45	COMP	2.5	2.17	0	0	0	0.33	0.33	2.17	2.5	0	0	0	0	0	0	0	0	0	0	100	0
0	1	12-2	46	COMP	0	0	0	0	0	0	0	0	0	0	0	0	0	0	0	0	0	0	0	#DIV/0!	#DIV/0!
0	1	12-3	47	COMP	3.83	3.33	0	0	0	0.5	0.5	3.33	2.83	1	0	0	0	0	0	0	0	0	0	100	0
0	1	12-4	48	COMP	7	5.67	0	0	0	1.33	1.33	5.67	7	0	0	0	0	0	0	0	0	0	0	100	0
0	1	13-1	49	Reg	3.92	3.08	0.33	0	0.33	0.17	0.5	3.41	0	1.5	1.25	0	0	0	1.17	0	0	0	0	70.1531	29.8469
0	1	13-2	50	Reg	1	1	0	0	0	0	0	1	1	0	0	0	0	0	0	0	0	0	0	100	0
0	1	13-3	51	Reg	3.83	2.33	0.33	0	0.33	0.83	1.17	2.66	3.5	0	0	0	0	0	0.33	0	0	0	0	91.3838	8.61619
0	1	13-4	52	Reg	1.25	0.75	0	0	0	0.5	0.5	0.75	1.25	0	0	0	0	0	0	0	0	0	0	100	0
0	2	1-1	1	Transition	0.5	0.5	0	0	0	0	0	0.5	0.5	0	0	0	0	0	0	0	0	0	0	100	0
0	2	1-2	2	Transition	6.92	6.92	0	0	0	0	0	6.92	2	0	0	0	2.58	0	2.33	0	0	0	0	66.185	33.6705
0	2	1-3	3	Transition	2.67	2.67	0	0	0	0	0	2.67	0	0	0	0	1.5	0	0	0	1.17	0	0	56.1798	43.8202
0	2	1-4	4	Transition	11.92	10.58	0.5	0	0.17	0.67	0.83	11.08	0	0	0	1.67	2.83	1.25	5.75	0.42	0	0	0	48.2383	51.7617
0	2	2-1	5	GP	8	6.92	0	0	1.08	0	1.08	6.92	0	0	0	0	0	0	4.5	0	2.17	0	1.33	0	100
0	2	2-2	6	GP	9.75	8	0.75	0	0.5	0.5	1	8.75	0	0	0	4	0	0	5.75	0	0	0	0	41.0256	58.9744
0	2	2-3	7	GP	7	6	1	0	0	0	0	7	0	0	0	2.75	1.75	1.92	0.58	0	0	0	0	91.7143	8.28571
0	2	2-4	8	GP	6.25	4.42	1	0	0.83	0	0.83	5.42	0	0	0	2.92	0	0	3.33	0	0	0	0	46.72	53.28
0	2	3-1	9	GP	2.08	2.08	0	0	0	0	0	2.08	0	0	0	0	0	0	0	0	2.08	0	0	0	100
0	2	3-2	10	GP	3.42	2.42	0.5	0	0.5	0	0.5	2.92	0	0	0	1.08	0	0.17	2.17	0	0	0	0	36.5497	63.4503
0	2	3-3	11	GP	2.25	2.25	0	0	0	0	0	2.25	0	0	0	0	0	0	0	0	2.25	0	0	0	100
0	2	3-4	12	GP	1.25	1.25	0	0	0	0	0	1.25	0	0	0	1.25	0	0	0	0	0	0	0	100	0
0	2	4-1	13	GP	3.08	3.08	0	0	0	0	0	3.08	0	0	0	0	1.58	0	0	0	1.5	0	0	51.2987	48.7013
0	2	4-2	14	GP	7	7	0	0	0	0	0	7	0	0	0	0	3	0	0	0	0	0	4	42.8571	57.1429
0	2	4-3	15	GP	3.5	3.5	0	0	0	0	0	3.5	0	0	0	3	0	0	0.5	0	0	0	0	85.7143	14.2857
0	2	4-4	16	GP	1	0.67	0.33	0	0	0	0	1	0	0	0	1	0	0	0	0	0	0	0	100	0
0	2	5-1	17	GP	13.08	9.92	2	0	1.17	0	1.17	11.92	0	0	0	3	2.75	0.5	5.33	1.5	0	0	0	47.7829	52.2171
0	2	5-2	18	GP	8.5	6.25	0.5	0	0.67	1.08	1.75	6.75	0	0	0	6.75	0.5	1	0.25	0	0	0	0	97.0588	2.94118
0	2	5-3	19	GP	5.92	5.5	0	0	0.42	0	0.42	5.5	0	0	0	2.67	0.75	0	2.5	0	0	0	0	57.7703	42.2297
0	2	5-4	20	GP	11.75	9.67	0.83	0	1.25	0	1.25	10.5	0	0	0	2	0	1.67	4.17	0	2.92	0	1	31.234	68.8511
0	2	6-1	21	GP	7.92	6.25	0	0	1.25	0.42	1.67	6.25	0	0	0	1.83	0	0	5.67	0.42	0	0	0	23.1061	76.8939
0	2	6-2	22	GP	15.33	13.08	0.83	0	0.83	0.58	1.42	13.91	0	0	0	4.17	3.58	0.83	6.75	0	0	0	0	55.9687	44.0313
0	2	6-3	23	GP	0	0	0	0	0	0	0	0	0	0	0	0	0	0	0	0	0	0	0	#DIV/0!	#DIV/0!
0	2	6-4	24	GP	0	0	0	0	0	0	0	0	0	0	0	0	0	0	0	0	0	0	0	#DIV/0!	#DIV/0!
0	2	7-1	25	GP	8.33	6.5	0	0	1.08	0.75	1.83	6.5	0	0	0	1.42	2.75	0	4.17	0	0	0	0	50.06	50.06
0	2	7-2	26	GP	15.08	13.08	0.25	0	1.5	0.25	1.75	13.33	0	0	0	4.25	1	0.58	8.58	0.67	0	0	0	38.6605	61.3395
0	2	7-3	27	GP	6.17	5	0.5	0	0	0.67	0.67	5.5	0	0	0	3.67	0	0	2.5	0	0	0	0	59.4814	40.5186
0	2	7-4	28	GP	1.5	1.5	0	0	0	0	0	1.5	0	0	0	0	1.5	0	0	0	0	0	0	100	0
0	2	8-1	29	SP	0	0	0	0	0	0	0	0	0	0	0	0	0	0	0	0	0	0	0	#DIV/0!	#DIV/0!
0	2	8-2	30	SP	4.25	4.25	0	0	0	0	0	4.25	3.25	0	0	0	0	0	1	0	0	0	0	76.4706	23.5294
0	2	8-3	31	SP	16.75	13.33	0.75	0	0.08	0.83	0.92	14.08	13.33	2.92	0	0	0	0	0.5	0	0	0	0	97.0149	2.98507
0	2	8-4	32	SP	7.17	6	0	0	0.33	0.83	1.17	6	2.92	1.83	0	0	0	0	2.42	0	0	0	0	66.2483	33.7517
0	2	9-1	33	SP	6.33	4.92	0.25	0	0	1.17	1.17	5.17	3.83	0	0	0	0	0	1	0	0	0	1.5	60.5055	39.4945
0	2	9-2	34	SP	2	2	0	0	0	0	0	2	0	0	2	0	0	0	0	0	0	0	0	100	0
0	2	9-3	35	SP	1.5	1.5	0	0	0	0	0	1.5	1.5	0	0	0	0	0	0	0	0	0	0	100	0
0	2	9-4	36	SP	0	0	0	0	0	0	0	0	0	0	0	0	0	0	0	0	0	0	0	#DIV/0!	#DIV/0!
0	2	10-1	37	COMP	1.17	1.17	0	0	0	0	0	1.17	1.17	0	0	0	0	0	0	0	0	0	0	100	0
0	2	10-2	38	COMP	8.5	6.67	0	0	0.33	1.5	1.83	6.67	8.5	0	0	0	0	0	0	0	0	0	0	100	0
0	2	10-3	39	COMP	7.83	5.75	0.25	0	0.08	1.75	1.83	6	5.83	0	1.5	0	0	0	0.5	0	0	0	0	93.6143	6.3857
0	2	10-4	40	COMP	11	10	0	0	1	0	1	10	4	6.5	0	0	0	0	0.5	0	0	0	0	95.4545	4.54545
0	2	11-1	41	COMP	9.92	8.5	0	0	0.83	0.58	1.42	8.5	7	1.42	0	0	0	0	1	0	0	0	0.5	84.879	15.121
0	2	11-2	42	COMP	9.33	8	0.25	0	0.17	0.92	1.08	8.25	7	1.5	0.5	0	0	0	0.33	0	0	0	0	96.463	3.53698
0	2	11-3	43	COMP	8.75	7.58	0.5	0	0.17	0.5	0.67	8.08	6.25	2	0	0	0	0	0.5	0	0	0	0	94.2857	5.71429
0	2	11-4	44	COMP	11.5	10.67	0.33	0	0.5	0	0.5	11	4.5	6.17	0	0	0	0	0.83	0	0	0	0	92.7826	7.21739
0	2	12-1	45	COMP	10.5	9.33	0	0	0.5	0.67	1.17	9.33	7	2.5	0.5	0	0	0	0.5	0	0	0	0	95.2381	4.7619
0	2	12-2	46	COMP	12.08	10.17	0.5	0	0.67	0.75	1.42	10.67	5.58	4	0.5	0	0	0	2	0	0	0	0	83.4437	16.5563
0	2	12-3	47	COMP	6.08	4.5	0.67	0	0	0.92	0.92	5.17	4.42	1.33	0.33	0	0	0	0	0	0	0	0	100	0
0	2	12-4	48	COMP	6.83	5.58	0	0	0	1.25	1.25	5.58	6.83	0	0	0	0	0	0	0	0	0	0	100	0
0	2	13-1	49	Reg	6.58	5.42	0	0	0	1.17	1.17	5.42	6.58	0	0	0	0	0	0	0	0	0	0	100	0
0	2	13-2	50	Reg	9.42	6.67	1.08	0	0	1.67	1.67	7.75	9.25	0	0.17	0	0	0	0	0	0	0	0	100	0
0	2	13-3	51	Reg	9.58	8.25	0.5	0	0.58	0.25	0.83	8.75	4.33	4.25	0	0	0	0	1	0	0	0	0	89.5616	10.4384
0	2	13-4	52	Reg	0	0	0	0	0	0	0	0	0	0	0	0	0	0	0	0	0	0	0	#DIV/0!	#DIV/0!
0	3	1-1	1	Transition	0	0	0	0	0	0	0	0	0	0	0	0	0	0	0	0	0	0	0	#DIV/0!	#DIV/0!
0	3	1-2	2	Transition	11.5	10.33	0.67	0	0.5	0	0.5	11	0	0	0	0	1.5	1	2.83	0.67	4.17	0	1.33	21.7391	78.2609
0	3	1-3	3	Transition	12.67	11.67	1	0	0	0	0	12.67	0	0	0	0.83	3.67	2.17	1	0	3	0	2	52.644	47.356
0	3	1-4	4	Transition	12	8.83	2.83	0	0.33	0	0.33	11.66	0	0	0	6.25	0	1.75	1	0	2	0	1	66.6667	33.3333
0	3	2-1	5	GP	6.33	4.83	0	0.17	0	0.33	0.5	4.83	0	0	0	1.67	2	0.83	0.5	0	1	0	0.33	71.09	28.91
0	3	2-2	6	GP	0.33	0.33	0	0	0	0	0	0.33	0	0	0	0	0.33	0	0	0	0	0	0	100	0
0	3	2-3	7	GP	3.58	2.58	1	0	0	0	0	3.58	0	0	0	3.25	0.33	0	0	0	0	0	0	100	0
0	3	2-4	8	GP	9.17	7	1.17	0	0.92	0.08	1	8.17	0	0	0	3.5	2.75	1.58	0	0	0	0	1.33	85.3871	14.5038
0	3	3-1	9	GP	12.75	11	0.75	0	0.5	0.5	1	11.75	0	0	0.5	5.75	2.5	2.5	1.5	0	0	0	0	88.2353	11.7647
0	3	3-2	10	GP	4	4	0	0	0	0	0	4	0	0	0	4	0	0	0	0	0	0	0	100	0
0	3	3-3	11	GP	3	2	0	1	0	0	1	2	0	0	0	2	0	0	0	0	0	0	1	66.6667	33.3333
0	3	3-4	12	GP	19.08	18.58	0.5	0	0	0	0	19.08	0	0	0	7.83	6.83	0	0.5	0	3.92	0	0	76.8344	23.1656
0	3	4-1	13	GP	16.92	14.92	2	0	0	0	0	16.92	0	0	0	4.17	8.25	0	0.5	0	4	0	0	73.4043	26.5957
0	3	4-2	14	GP	9.58	7.25	1.5	0.83	0	0	0.83	8.75	0	0	0	1.17	4.08	0.83	0	0	3.5	0	0	63.4656	36.5344
0	3	4-3	15	GP	0	0	0	0	0	0	0	0	0	0	0	0	0	0	0	0	0	0	0	#DIV/0!	#DIV/0!
0	3	4-4	16	GP	5	2.5	2.5	0	0	0	0	5	0	0	0	0	0	0	5	0	0	0	0	0	100
0	3	5-1	17	GP	19.25	12.75	2.92	0	1.42	0.83	2.25	15.67	0	0	0	5.92	4.17	0	8.5	0.67	0	0	0	52.4156	47.6364
0	3	5-2	18	GP	6.83	5.17	0.25	0	0.08	1.33	1.42	5.42	0	0	0	6.83	0	0	0	0	0	0	0	100	0
0	3	5-3	19	GP	4.42	3.33	0.25	0	0.83	0	0.83	3.58	0	0	0	0	0	0	4.42	0	0	0	0	0	100
0	3	5-4	20	GP	8.08	6.92	0	0	1.08	0.08	1.17	6.92	0	0	0	2.58	1.67	0	3.75	0	0	0	0.08	52.599	47.401
0	3	6-1	21	GP	0	0	0	0	0	0	0	0	0	0	0	0	0	0	0	0	0	0	0	#DIV/0!	#DIV/0!
0	3	6-2	22	GP	0	0	0	0	0	0	0	0	0	0	0	0	0	0	0	0	0	0	0	#DIV/0!	#DIV/0!
0	3	6-3	23	GP	7.08	7.08	0	0	0	0	0	7.08	0	0	0	3.25	2.33	0	1	0	0	0	0.5	78.8136	21.1864
0	3	6-4	24	GP	11.75	9.5	1.25	0	0.83	0.17	1	10.75	0	0	0	4.42	4.17	1	0	0	2.17	0	0	81.617	18.4681
0	3	7-1	25	GP	8.67	7.33	0	0	0.67	0.67	1.33	7.33	0	0	0	3.33	2	0	0	0	3.33	0	0	61.4764	38.4083
0	3	7-2	26	GP	7.92	6.5	0.67	0	0	0.75	0.75	7.17	0	0	0	1.5	3.67	0	1	0.42	0	0	1.33	65.2778	34.7222
0	3	7-3	27	GP	4.17	3.17	0.33	0	0.5	0.17	0.67	3.5	0	0	0	0.33	0	0	0.67	0	0.33	0	2.83	7.91367	91.8465
0	3	7-4	28	GP	0	0	0	0	0	0	0	0	0	0	0	0	0	0	0	0	0	0	0	#DIV/0!	#DIV/0!
0	3	8-1	29	SP	0	0	0	0	0	0	0	0	0	0	0	0	0	0	0	0	0	0	0	#DIV/0!	#DIV/0!
0	3	8-2	30	SP	0	0	0	0	0	0	0	0	0	0	0	0	0	0	0	0	0	0	0	#DIV/0!	#DIV/0!
0	3	8-3	31	SP	5.92	5.92	0	0	0	0	0	5.92	4.33	1.58	0	0	0	0	0	0	0	0	0	99.8311	0
0	3	8-4	32	SP	5.5	4.83	0	0	0.5	0.17	0.67	4.83	3.5	1.5	0	0	0	0	0	0	0	0	0.5	90.9091	9.09091
0	3	9-1	33	SP	10.83	9.75	0	0	0.75	0.33	1.08	9.75	7.08	2.75	0	0	0	0	1	0	0	0	0	90.7664	9.23361
0	3	9-2	34	SP	4.08	2.92	0	0	0	1.17	1.17	2.92	4.08	0	0	0	0	0	0	0	0	0	0	100	0
0	3	9-3	35	SP	4.67	4.67	0	0	0	0	0	4.67	2	1.5	0	0	0	0	1.17	0	0	0	0	74.9465	25.0535
0	3	9-4	36	SP	2.75	1.75	1	0	0	0	0	2.75	2	0	0	0	0	0	0.75	0	0	0	0	72.7273	27.2727
0	3	10-1	37	COMP	0	0	0	0	0	0	0	0	0	0	0	0	0	0	0	0	0	0	0	#DIV/0!	#DIV/0!
0	3	10-2	38	COMP	4.33	4.33	0	0	0	0	0	4.33	1.33	1.5	0.5	0	0	0	0.5	0	0	0	0.5	76.9053	23.0947
0	3	10-3	39	COMP	7.75	6.5	0.08	0	0	1.17	1.17	6.58	6.25	1	0	0	0	0	0	0	0	0	0.5	93.5484	6.45161
0	3	10-4	40	COMP	2.42	2	0	0	0	0.42	0.42	2	1.92	0	0	0	0	0	0	0	0	0	0.5	79.3388	20.6612
0	3	11-1	41	COMP	6.17	5.25	0	0	0.58	0.33	0.92	5.25	4.17	1.5	0	0	0	0	0	0	0	0	0.5	91.8963	8.10373
0	3	11-2	42	COMP	2	2	0	0	0	0	0	2	2	0	0	0	0	0	0	0	0	0	0	100	0
0	3	11-3	43	COMP	0	0	0	0	0	0	0	0	0	0	0	0	0	0	0	0	0	0	0	#DIV/0!	#DIV/0!
0	3	11-4	44	COMP	0.75	0.75	0	0	0	0	0	0.75	0	0.75	0	0	0	0	0	0	0	0	0	100	0
0	3	12-1	45	COMP	2.75	2.25	0.5	0	0	0	0	2.75	1.5	1.25	0	0	0	0	0	0	0	0	0	100	0
0	3	12-2	46	COMP	0.67	0.67	0	0	0	0	0	0.67	0	0	0	0	0	0	0.67	0	0	0	0	0	100
0	3	12-3	47	COMP	0	0	0	0	0	0	0	0	0	0	0	0	0	0	0	0	0	0	0	#DIV/0!	#DIV/0!
0	3	12-4	48	COMP	3	3	0	0	0	0	0	3	3	0	0	0	0	0	0	0	0	0	0	100	0
0	3	13-1	49	Reg	5.17	3.67	0.92	0	0.5	0.08	0.58	4.59	5.17	0	0	0	0	0	0	0	0	0	0	100	0
0	3	13-2	50	Reg	2.5	2.5	0	0	0	0	0	2.5	1.5	0	0	0	0	0	0	0	0	0	1	60	40
0	3	13-3	51	Reg	1.75	1.75	0	0	0	0	0	1.75	1.25	0	0	0	0	0	0.5	0	0	0	0	71.4286	28.5714
0	3	13-4	52	Reg	0	0	0	0	0	0	0	0	0	0	0	0	0	0	0	0	0	0	0	#DIV/0!	#DIV/0!
0	4	1-1	1	Transition	3	3	0	0	0	0	0	3	1	0	0	0	0	0	0.5	0	0	0	1.5	33.3333	66.6667
0	4	1-2	2	Transition	1.5	1.5	0	0	0	0	0	1.5	0	0	0	0	0	0	0	0	0	0	1.5	0	100
0	4	1-3	3	Transition	2.92	2.58	0.33	0	0	0	0	2.91	0	0	0	0	1.92	0	1	0	0	0	0	65.7534	34.2466
0	4	1-4	4	Transition	3	3	0	0	0	0	0	3	0	0	0	0.67	0	0	0.33	0	0	0	2	22.3333	77.6667
0	4	2-1	5	GP	2.17	2.17	0	0	0	0	0	2.17	0	0	0	0.75	0.58	0	0.33	0	0	0	0.5	61.2903	38.2488
0	4	2-2	6	GP	2.17	2.17	0	0	0	0	0	2.17	0	0	0	0.5	0.5	0	0	0	0	0	1.17	46.0829	53.9171
0	4	2-3	7	GP	0.83	0.83	0	0	0	0	0	0.83	0	0	0	0	0	0	0.33	0	0	0	0.5	0	100
0	4	2-4	8	GP	5.25	4.75	0.5	0	0	0	0	5.25	0	0	0	0	0.5	0	0	0	4.75	0	0	9.52381	90.4762
0	4	3-1	9	GP	3.42	2.58	0.83	0	0	0	0	3.41	0	0	0	0.67	0	0	0.33	0	2.42	0	0	19.5906	80.4094
0	4	3-2	10	GP	2.33	1.33	1	0	0	0	0	2.33	0	0	0	0	0	0	0	0	2.33	0	0	0	100
0	4	3-3	11	GP	2	1	1	0	0	0	0	2	0	1	0	1	0	0	0	0	0	0	0	100	0
0	4	3-4	12	GP	8	6	2	0	0	0	0	8	0	0	0	1.08	1.58	0	0	0	5.33	0	0	33.25	66.625
0	4	4-1	13	GP	2	1.67	0.33	0	0	0	0	2	0	0	0	0	1	0	0	0	0	0	1	50	50
0	4	4-2	14	GP	2	2	0	0	0	0	0	2	0	0	0	1	1	0	0	0	0	0	0	100	0
0	4	4-3	15	GP	4.08	3.08	0.67	0	0.33	0	0.33	3.75	0	0	0	2.08	0.83	0	0.67	0	0	0	0.5	71.3235	28.6765
0	4	4-4	16	GP	0	0	0	0	0	0	0	0	0	0	0	0	0	0	0	0	0	0	0	#DIV/0!	#DIV/0!
0	4	5-1	17	GP	11	8.67	2.25	0	0.08	0	0.08	10.92	0	2	0	5.5	0	0	0	0	2	0	1.5	68.1818	31.8182
0	4	5-2	18	GP	5.67	4.5	0.5	0.67	0	0	0.67	5	0	0	0	3.67	1.5	0	0	0	0	0	0.5	91.1817	8.81834
0	4	5-3	19	GP	2.58	2.33	0.25	0	0	0	0	2.58	0	0	0	0.75	0.58	0	1.25	0	0	0	0	51.5504	48.4496
0	4	5-4	20	GP	21.33	21.33	0	0	0	0	0	21.33	0	0	0	6.33	5.5	0	2.25	0	7.25	0	0	55.4618	44.5382
0	4	6-1	21	GP	9.08	8	0	0	0.67	0.42	1.08	8	0	0	0	5.33	1.5	0	2.17	0	0	0	0.08	75.2203	24.7797
0	4	6-2	22	GP	7.33	5.75	0.75	0.83	0	0	0.83	6.5	0	0	0	1.83	0	1.5	3.67	0	0	0	0.33	45.4297	54.5703
0	4	6-3	23	GP	2.83	2.08	0.75	0	0	0	0	2.83	0	0	0	0	0	2.33	0	0	0	0	0.5	82.3322	17.6678
0	4	6-4	24	GP	18.83	17.08	0	0	1.42	0.33	1.75	17.08	0	0	0	5.08	6.58	0.5	0	1.42	2.5	0	0	64.5778	20.8178
0	4	7-1	25	GP	6.5	5.33	0	0	0.67	0.5	1.17	5.33	0	0	0	2.83	2.67	0	0.5	0	0	0	0.5	84.6154	15.3846
0	4	7-2	26	GP	7.67	5.5	1.25	0	0.5	0.42	0.92	6.75	0	0	0.5	3.08	1.5	0	2.42	0	0	0	0.17	66.2321	33.7679
0	4	7-3	27	GP	1.58	1.58	0	0	0	0	0	1.58	0	0	0	1.58	0	0	0	0	0	0	0	100	0
0	4	7-4	28	GP	0	0	0	0	0	0	0	0	0	0	0	0	0	0	0	0	0	0	0	#DIV/0!	#DIV/0!
0	4	8-1	29	SP	0	0	0	0	0	0	0	0	0	0	0	0	0	0	0	0	0	0	0	#DIV/0!	#DIV/0!
0	4	8-2	30	SP	1	1	0	0	0	0	0	1	0	0	0	0	1	0	0	0	0	0	0	100	0
0	4	8-3	31	SP	4.25	3.58	0	0	0	0.67	0.67	3.58	1.25	0	0	3	0	0	0	0	0	0	0	100	0
0	4	8-4	32	SP	10.67	8.42	1.5	0.75	0	0	0.75	9.92	7.17	2	0	0	0	0	1.5	0	0	0	0	85.9419	14.0581
0	4	9-1	33	SP	3.58	2.25	0.75	0	0	0.58	0.58	3	3.08	0	0	0	0	0	0.5	0	0	0	0	86.0335	13.9665
0	4	9-2	34	SP	2.5	2.5	0	0	0	0	0	2.5	0	1.5	0	0	0	0	0.5	0	0	0	0.5	60	40
0	4	9-3	35	SP	7.33	6.25	0	0	0	1.08	1.08	6.25	5.33	1.5	0	0	0	0	0.5	0	0	0	0	93.1787	6.82128
0	4	9-4	36	SP	10.92	9.17	0	0	1.33	0.42	1.75	9.17	0	0	0	3.25	1.58	1.75	3	1.33	0	0	0	60.2564	39.652
0	4	10-1	37	COMP	8.92	6.75	0.75	0.75	0.67	0	1.42	7.5	0	0	0	1.75	1.5	1.5	1.5	0.67	2	0	0	53.2511	46.7489
0	4	10-2	38	COMP	7.67	5.58	0.75	0	0.67	0.67	1.33	6.33	4.33	1.17	0	0	0	0	1.5	0.67	0	0	0	71.708	28.292
0	4	10-3	39	COMP	9.75	9.08	0	0.67	0	0	0.67	9.08	3.25	5	0.5	0	0	0	1	0	0	0	0	89.7436	10.2564
0	4	10-4	40	COMP	7.25	5.58	0.75	0.92	0	0	0.92	6.33	1.33	4.17	0.75	0	0	0	1	0	0	0	0	86.2069	13.7931
0	4	11-1	41	COMP	9.83	8.33	0	0.67	0.75	0.08	1.5	8.33	3.08	4.67	0	0	0	0.08	2	0	0	0	0	79.6541	20.3459
0	4	11-2	42	COMP	8.25	7.08	0	0	0	1.17	1.17	7.08	3.5	2.75	0.5	0	0	0	1.5	0	0	0	0	81.8182	18.1818
0	4	11-3	43	COMP	11	10.17	0	0	0.25	0.58	0.83	10.17	5.17	4	0.5	0	0	0	1.33	0	0	0	0	87.9091	12.0909
0	4	11-4	44	COMP	4.58	3.83	0	0.75	0	0	0.75	3.83	2.83	1.75	0	0	0	0	0	0	0	0	0	100	0
0	4	12-1	45	COMP	7.67	6.75	0	0	0	0.92	0.92	6.75	3.75	3.58	0	0	0	0	0.33	0	0	0	0	95.5671	4.30248
0	4	12-2	46	COMP	9.33	8.08	0	0	0.92	0.33	1.25	8.08	9.08	0	0	0	0	0	0.25	0	0	0	0	97.3205	2.67953
0	4	12-3	47	COMP	9.25	6.5	0.75	0.83	0.83	0.33	2	7.25	6.25	2.33	0	0	0	0	0.67	0	0	0	0	92.7568	7.24324
0	4	12-4	48	COMP	6.5	5.08	0	0.67	0	0.75	1.42	5.08	4.5	1.5	0	0	0	0	0.5	0	0	0	0	92.3077	7.69231
0	4	13-1	49	Reg	7.67	6.08	0.08	0	0	1.5	1.5	6.16	7.67	0	0	0	0	0	0	0	0	0	0	100	0
0	4	13-2	50	Reg	4	3.83	0	0	0	0.17	0.17	3.83	3.25	0	0	0	0	0	0.75	0	0	0	0	81.25	18.75
0	4	13-3	51	Reg	2.67	2.67	0	0	0	0	0	2.67	0	1.5	0	0	0	0	1.17	0	0	0	0	56.1798	43.8202
0	4	13-4	52	Reg	9.92	9.42	0.5	0	0	0	0	9.92	9.25	0	0	0	0	0	0.67	0	0	0	0	93.246	6.75403
0	4	14-1	53	Reg	9.42	8.42	0	1	0	0	1	8.42	5.75	0	2.17	0	0	0	0	0	0	0	1.5	84.0764	15.9236
0	1	1-1	1	Transition	0	0	0	0	0	0	0	0	0	0	0	0	0	0	0	0	0	0	0	#DIV/0!	#DIV/0!
0	1	1-2	2	Transition	0	0	0	0	0	0	0	0	0	0	0	0	0	0	0	0	0	0	0	#DIV/0!	#DIV/0!
0	1	1-3	3	Transition	0	0	0	0	0	0	0	0	0	0	0	0	0	0	0	0	0	0	0	#DIV/0!	#DIV/0!
0	1	1-4	4	Transition	0	0	0	0	0	0	0	0	0	0	0	0	0	0	0	0	0	0	0	#DIV/0!	#DIV/0!
0	1	2-1	5	GP	0	0	0	0	0	0	0	0	0	0	0	0	0	0	0	0	0	0	0	#DIV/0!	#DIV/0!
0	1	2-2	6	GP	0	0	0	0	0	0	0	0	0	0	0	0	0	0	0	0	0	0	0	#DIV/0!	#DIV/0!
0	1	2-3	7	GP	2	2	0	0	0	0	0	2	0	0	0	0	2	0	0	0	0	0	0	100	0
0	1	2-4	8	GP	4.5	3.67	0	0	0.83	0	0.83	3.67	0	0	0	0	0	0	4.5	0	0	0	0	0	100
0	1	3-1	9	GP	4.5	2.33	0	0	0.42	0.25	0.67	2.33	0	0	0	1.5	0	0	3	0	0	0	0	33.3333	66.6667
0	1	3-2	10	GP	16.33	15	0	0	0.67	0.67	1.33	15	0.75	3.5	0	3.17	0	0	8.92	0	0	0	0	45.4378	54.6234
0	1	3-3	11	GP	13	7.75	0	0	0	3.25	3.25	7.75	5.67	1.5	0	0	0	0	2.33	1	0	0	2.5	55.1538	44.8462
0	1	3-4	12	GP	3.83	2.33	0	0	0	1.5	1.5	2.33	0	0	0	0	1.5	0	1.67	0.67	0	0	0	39.1645	61.0966
0	1	4-1	13	GP	10	7.83	0	0	0	2.17	2.17	7.83	0	0	0	1.5	3	0	4.5	0	0	0	1	45	55
0	1	4-2	14	GP	5	3.83	0	0	0	1.17	1.17	3.83	0	0	0	1.17	0	0	3.83	0	0	0	0	23.4	76.6
0	1	4-3	15	GP	7.25	6.33	0	0	0	0.92	0.92	6.33	0	0	0	1.58	2	0	3.67	0	0	0	0	49.3793	50.6207
0	1	4-4	16	GP	6.08	5.5	0	0	0	0.58	0.58	5.5	0	0	0	0	0	0	5.5	0.58	0	0	0	0	100
0	1	5-1	17	GP	8.67	3.83	0	0	0	1	1	3.83	0	0	0	3	2.33	0	2.83	0.5	0	0	0	61.4764	38.4083
0	1	5-2	18	GP	6.92	6.25	0	0	0	0.67	0.67	6.25	0	0	0	3	0	0	3.92	0	0	0	0	43.3526	56.6474
0	1	5-3	19	GP	7.33	5.58	0	0	0	0.25	0.25	5.58	0	0	0	0	0	0	6.08	0	0	0	1.25	0	100
0	1	5-4	20	GP	5.08	4.25	0	0	0	0.83	0.83	4.25	0	0	0.42	2.5	0	0	2.17	0	0	0	0	57.4803	42.7165
0	1	6-1	21	GP	6.67	5.33	0	0	0	0.67	0.67	5.33	0	0	0	1.33	0	0	5	0.33	0	0	0	19.94	79.91
0	1	6-2	22	GP	8.83	8.17	0	0	0	0.67	0.67	8.17	0	0	0	2	0	0	6.17	0.67	0	0	0	22.6501	77.4632
0	1	6-3	23	GP	1.42	1.42	0	0	0	0	0	1.42	0	0	0	0	0	0	1.42	0	0	0	0	0	100
0	1	6-4	24	GP	7.25	5.83	0	0	0	1.42	1.42	5.83	1.42	0	0	4.25	0	0	1.58	0	0	0	0	78.2069	21.7931
0	1	7-1	25	GP	11.25	8.25	1.17	0	0	1.33	1.33	9.42	1.5	0	0	2	1.17	0.5	4.92	0	0	0	1.17	45.9556	54.1333
0	1	7-2	26	GP	6.17	5.75	0.25	0	0	0.17	0.17	6	0	0	0	2.5	0	0	3.25	0.42	0	0	0	40.5186	59.4814
0	1	7-3	27	GP	7.67	7.33	0	0	0	0.33	0.33	7.33	2.25	0	0	0	0	0	5.08	0.33	0	0	0	29.3351	70.5346
0	1	7-4	28	GP	7.5	6.83	0	0	0	0.67	0.67	6.83	1.5	0	0	0	0	0	6	0	0	0	0	20	80
0	1	8-1	29	SP	6.25	4.67	0.92	0	0	0.67	0.67	5.59	1.58	0	0	0	0	0	4.33	0.33	0	0	0	25.28	74.56
0	1	8-2	30	SP	8.58	7.67	0	0	0.5	0.42	0.92	7.67	4.83	1	1.08	0	0	0	1.67	0	0	0	0	80.5361	19.4639
0	1	8-3	31	SP	5.17	1.08	0	0.67	0	0	0.67	1.08	2.33	1.58	0	0	0	0	0.75	0	0	0	0.5	75.6286	24.1779
0	1	8-4	32	SP	12.25	10.58	0	0.67	0.5	0.5	1.67	10.58	6.5	3.58	0	1	0	0	0.5	0	0	0	0.67	90.449	9.55102
0	1	9-1	33	SP	7.42	6.17	0	0	0	1.25	1.25	6.17	5.92	1.5	0	0	0	0	0	0	0	0	0	100	0
0	1	9-2	34	SP	8.25	7.42	0	0	0.42	0.42	0.83	7.42	4.58	3.67	0	0	0	0	0	0	0	0	0	100	0
0	1	9-3	35	SP	8.33	7.5	0	0	0.83	0	0.83	7.5	6.83	1.5	0	0	0	0	0	0	0	0	0	100	0
0	1	9-4	36	SP	4.67	3.58	0	0	0.67	0.42	1.08	3.58	4.17	0	0	0	0	0	0.5	0	0	0	0	89.2934	10.7066
0	1	10-1	37	COMP	4.92	3.25	0	1.67	0	0	1.67	3.25	1.25	3.67	0	0	0	0	0	0	0	0	0	100	0
0	1	10-2	38	COMP	4.42	4.17	0	0	0.25	0	0.25	4.17	2.75	1.67	0	0	0	0	0	0	0	0	0	100	0
0	1	10-3	39	COMP	5.92	4.58	0	0	0.92	0.42	1.33	4.58	3.92	2	0	0	0	0	0	0	0	0	0	100	0
0	1	10-4	40	COMP	8.33	7.5	0.5	0	0	0.33	0.33	8	4.17	4	0.17	0	0	0	0	0	0	0	0	100.12	0
0	1	11-1	41	COMP	6.67	5.33	0.67	0	0.67	0	0.67	6	2.67	3.67	0.33	0	0	0	0	0	0	0	0	100	0
0	1	11-2	42	COMP	5.58	3.83	0	0	1.42	0.33	1.75	3.83	5.58	0	0	0	0	0	0	0	0	0	0	100	0
0	1	11-3	43	COMP	8.42	7.5	0	0	0.58	0.33	0.92	7.5	1.33	7.08	0	0	0	0	0	0	0	0	0	99.8812	0
0	1	11-4	44	COMP	8.17	7.92	0	0	0.25	0	0.25	7.92	3	5.17	0	0	0	0	0	0	0	0	0	100	0
0	1	12-1	45	COMP	8.67	7.83	0	0	0.83	0	0.83	7.83	4.42	3	0	0	0	0	0.5	0	0.5	0	0.25	85.5825	14.4175
0	1	12-2	46	COMP	5.75	4.58	0	0	1.17	0	1.17	4.58	5.42	0	0	0	0	0	0.33	0	0	0	0	94.2609	5.73913
0	1	12-3	47	COMP	7.75	6.75	0	0.67	0.33	0	1	6.75	5.67	2.08	0	0	0	0	0	0	0	0	0	100	0
0	1	12-4	48	COMP	7.33	5.67	0	0	1.58	0.08	1.67	5.67	5.33	1.67	0	0	0	0	0.33	0	0	0	0	95.498	4.50205
0	1	13-1	49	Reg	2.5	2.33	0	0	0	0.17	0.17	2.33	1.08	1.42	0	0	0	0	0	0	0	0	0	100	0
0	1	13-2	50	Reg	4.33	4.33	0	0	0	0	0	4.33	0	4.33	0	0	0	0	0	0	0	0	0	100	0
0	1	13-3	51	Reg	6.5	6.33	0	0	0.17	0	0.17	6.33	5.5	1	0	0	0	0	0	0	0	0	0	100	0
0	1	13-4	52	Reg	3	3	0	0	0	0	0	3	0.5	1.5	0	0	0	0	0	0	0	0	1	66.6667	33.3333
0	2	1-1	1	Transition	4.58	4.58	0	0	0	0	0	4.58	0	3.83	0	0	0	0	0	0	0	0	0.75	83.6245	16.3755
0	2	1-2	2	Transition	4.25	2.75	1.17	0	0.33	0	0.33	3.92	1.25	0.83	0	1.17	0	0	1	0	0	0	0	76.4706	23.5294
0	2	1-3	3	Transition	4.08	4.08	0	0	0	0	0	4.08	0	0	0	0	0	0	3.83	0	0	0	0	0	93.8725
0	2	1-4	4	Transition	7.55	7.17	0	0	0.38	0	0.38	7.17	0	0	0	2.88	0	0	4.67	0	0	0	0	38.1457	61.8543
0	2	2-1	5	GP	9.88	7.92	1.67	0	0.3	0	0.3	9.59	0	0	0	2.67	0	1.33	5.88	0	0	0	0	40.4858	59.5142
0	2	2-2	6	GP	8.93	6.92	1.25	0	0.77	0	0.77	8.17	0	0	0	1.17	1.5	0.5	5.27	0	0	0	0.5	35.4983	64.6137
0	2	2-3	7	GP	8.52	7.67	0	0	0.85	0	0.85	7.67	0	0	0	0.67	0	0.33	7.52	0	0	0	0	11.7371	88.2629
0	2	2-4	8	GP	8.17	7.25	0.5	0	0.42	0	0.42	7.75	0	0	0	1.5	3.5	0	3.17	0	0	0	0	61.1995	38.8005
0	2	3-1	9	GP	0.83	0.5	0	0.33	0	0	0.33	0.5	0	0	0	0	0	0	0.83	0	0	0	0	0	100
0	2	3-2	10	GP	5.58	4.42	0.83	0	0.33	0	0.33	5.25	0	0	0	1.5	0	0	3.25	0.83	0	0	0	26.8817	73.1183
0	2	3-3	11	GP	20.25	16.58	2.5	0.67	0.5	0	1.17	19.08	0	0	0	7.25	5.5	0	7.5	0	0	0	0	62.963	37.037
0	2	3-4	12	GP	5.25	2.58	2	0	0	0.67	0.67	4.58	0	0	0	4.25	0	0	1	0	0	0	0	80.9524	19.0476
0	2	4-1	13	GP	19.17	16.58	2	0	0	0.58	0.58	18.58	0	0	0	6.5	3.67	1	8	0	0	0	0	58.2681	41.7319
0	2	4-2	14	GP	4.25	3	1.25	0	0	0	0	4.25	0	0	0	2.5	0.5	1	0.25	0	0	0	0	94.1176	5.88235
0	2	4-3	15	GP	8.7	7.17	0.83	0	0.45	0.25	0.7	8	0	0	0	1.2	2.25	0	4.42	0.83	0	0	0	39.6552	60.3448
0	2	4-4	16	GP	8	6.33	1	0	0	0.67	0.67	7.33	0	0	0	2	4.5	0	1.5	0	0	0	0	81.25	18.75
0	2	5-1	17	GP	17	15.67	0	0.5	0.83	0	1.33	15.67	0	0	0	5.5	5.5	0.5	5.5	0	0	0	0	67.6471	32.3529
0	2	5-2	18	GP	6.58	5.67	0	0	0.58	0.33	0.92	5.67	0	0	0	4.42	0	0	2.17	0	0	0	0	67.1733	32.9787
0	2	5-3	19	GP	8.83	8.33	0	0	0	0.5	0.5	8.33	0	0	0	1.67	0	1.83	5.33	0	0	0	0	39.6376	60.3624
0	2	5-4	20	GP	10.8	8.92	0.75	0	0.13	1	1.13	9.67	0	0	0	2	2.67	0	5	1.13	0	0	0	43.2407	56.7593
0	2	6-1	21	GP	2.08	2.08	0	0	0	0	0	2.08	0	0	0	1.17	0.92	0	0	0	0	0	0	100.481	0
0	2	6-2	22	GP	2.92	2.92	0	0	0	0	0	2.92	0	0	0	1.42	0	0	1.5	0	0	0	0	48.6301	51.3699
0	2	6-3	23	GP	10.33	9.67	0.08	0	0.08	0.5	0.58	9.75	0	0	0	3.33	1.25	0	5.33	0.42	0	0	0	44.3369	55.6631
0	2	6-4	24	GP	9.33	8.58	0	0	0	0.75	0.75	8.58	0	0	0	4.08	2	0	3.25	0	0	0	0	65.1661	34.8339
0	2	7-1	25	GP	18.08	15.75	1.5	0.33	0.17	0.33	0.83	17.25	2.92	0	0	5.25	2.75	0.5	6.67	0	0	0	0	63.1637	36.8916
0	2	7-2	26	GP	9.33	8.5	0.5	0	0	0.33	0.33	9	0	0	0	3.75	2	0.25	3	0.33	0	0	0	64.3087	35.6913
0	2	7-3	27	GP	7.67	6.75	0	0	0.5	0.42	0.92	6.75	1.5	0	0	0	1	0	4.75	0.42	0	0	0	32.5945	67.4055
0	2	7-4	28	GP	12.38	11.25	0	0	0.58	0.3	0.88	11.25	0	0	0.25	0	0	0	10.38	0.25	0	0	0	2.01939	85.8643
0	2	8-1	29	SP	9.67	8.67	0.17	0.67	0	0.17	0.83	8.84	3.5	2	0	0.67	0	0	3.5	0	0	0	0	63.8056	36.1944
0	2	8-2	30	SP	6.83	5.73	0	0.8	0	0.3	1.1	5.73	3.5	2	0	0	0	0	1.33	0	0	0	0	80.5271	19.4729
0	2	8-3	31	SP	14.83	13.22	0	0.5	0.53	0.58	1.62	13.22	5.33	7	0	0	0	0	2.5	0	0	0	0	83.1423	16.8577
0	2	8-4	32	SP	5.67	5.08	0	0	0	0.58	0.58	5.08	3.83	1.5	0	0	0.33	0	0	0	0	0	0	99.8236	0
0	2	9-1	33	SP	5.42	4.2	0	0	0.3	0.92	1.22	4.2	5.42	0	0	0	0	0	0	0	0	0	0	100	0
0	2	9-2	34	SP	10.83	9.75	0	0.67	0.42	0	1.08	9.75	4.75	4.17	0	0	0	0	1.92	0	0	0	0	82.3638	17.7285
0	2	9-3	35	SP	9.67	7.75	0.5	0	0.67	0.75	1.42	8.25	4.67	3.5	0	0	0	0	1.5	0	0	0	0	84.4881	15.5119
0	2	9-4	36	SP	11	9.5	0.5	0.5	0.5	0	1	10	8	2	0	0	0	0	1	0	0	0	0	90.9091	9.09091
0	2	10-1	37	COMP	8.92	7.67	0.5	0	0.5	0.25	0.75	8.17	5.25	3.67	0	0	0	0	0	0	0	0	0	100	0
0	2	10-2	38	COMP	6.5	4.83	0	0	0	1.67	1.67	4.83	4.33	1.5	0	0	0	0	0.67	0	0	0	0	89.6923	10.3077
0	2	10-3	39	COMP	7.83	6.67	0	0	0.25	0.92	1.17	6.67	4.5	3.33	0	0	0	0	0	0	0	0	0	100	0
0	2	10-4	40	COMP	11.67	10.17	0	0	1.5	0	1.5	10.17	5.5	6.17	0	0	0	0	0	0	0	0	0	100	0
0	2	11-1	41	COMP	8.92	7.83	0	0	0.67	0.42	1.08	7.83	3.33	5.33	0	0	0	0	0.25	0	0	0	0	97.0852	2.80269
0	2	11-2	42	COMP	7.92	7.5	0	0	0.42	0	0.42	7.5	3.25	4.67	0	0	0	0	0	0	0	0	0	100	0
0	2	11-3	43	COMP	6.17	4.92	0.5	0.33	0	0.42	0.75	5.42	2.25	3	0	0	0	0	0.92	0	0	0	0	85.0891	14.9109
0	2	11-4	44	COMP	15.42	14.2	0	0.63	0.33	0.25	1.22	14.2	8.42	5	1	0	0	0	1	0	0	0	0	93.5149	6.48508
0	2	12-1	45	COMP	9.92	8.33	0	0.67	0.67	0.25	1.58	8.33	7.92	2	0	0	0	0	0	0	0	0	0	100	0
0	2	12-2	46	COMP	6.7	6.38	0	0	0.2	0.12	0.32	6.38	2.2	4.5	0	0	0	0	0	0	0	0	0	100	0
0	2	12-3	47	COMP	0	0	0	0	0	0	0	0	0	0	0	0	0	0	0	0	0	0	0	#DIV/0!	#DIV/0!
0	2	12-4	48	COMP	6.42	5.67	0	0	0.25	0.5	0.75	5.67	3.25	3.17	0	0	0	0	0	0	0	0	0	100	0
0	2	13-1	49	Reg	7.92	6.08	0	0.33	0.33	1.17	1.83	6.08	5.08	1.17	0	0	0	0	1.67	0	0	0	0	78.9141	21.0859
0	2	13-2	50	Reg	5.08	4.83	0	0	0.25	0	0.25	4.83	4.25	0	0	0	0	0	0.83	0	0	0	0	83.6614	16.3386
0	2	13-3	51	Reg	5.5	4.33	0	0	1.17	0	1.17	4.33	2.5	2.5	0	0	0	0	0.5	0	0	0	0	90.9091	9.09091
0	2	13-4	52	Reg	5.5	5.5	0	0	0	0	0	5.5	3.92	0	0	0	0	0	1.58	0	0	0	0	71.2727	28.7273
0	3	1-1	1	Transition	4.67	3.83	0.5	0	0.33	0	0.33	4.33	2.67	0	0	0	0	0	2	0	0	0	0	57.1734	42.8266
0	3	1-2	2	Transition	6.5	5.8	0.17	0	0.2	0	0.2	5.97	0	0	0.33	0	0	0	6.17	0	0	0	0	5.07692	94.9231
0	3	1-3	3	Transition	0	0	0	0	0	0	0	0	0	0	0	0	0	0	0	0	0	0	0	#DIV/0!	#DIV/0!
0	3	1-4	4	Transition	10.58	9.78	0.5	0	0.3	0	0.3	10.28	0	0	0	3.92	2	0	4.67	0	0	0	0	55.9546	44.1399
0	3	2-1	5	GP	11.75	10.83	0	0	0.67	0.25	0.92	10.83	0	0	0	2.42	2	1.58	5.75	0	0	0	0	51.0638	48.9362
0	3	2-2	6	GP	15.58	14.33	0	0.67	0.58	0	1.25	14.33	0	0	0	4.92	3.17	0.25	7.25	0	0	0	0	53.5302	46.534
0	3	2-3	7	GP	10.83	10.17	0	0	0.33	0.33	0.67	10.17	0	0	0	2	3.33	0.33	4.83	0.33	0	0	0	52.2622	47.6454
0	3	2-4	8	GP	9	6.83	0.75	0.83	0.58	0	1.42	7.58	0	0	0	5	1.75	0	2.25	0	0	0	0	75	25
0	3	3-1	9	GP	16.08	12.33	3	0	0.75	0	0.75	15.33	0	0	0	3	6	0	6.58	0.5	0	0	0	55.9701	44.0299
0	3	3-2	10	GP	20	17.33	0.92	0.83	0.92	0	1.75	18.25	0	0	0	6.58	5	0.33	8.08	0	0	0	0	59.55	40.4
0	3	3-3	11	GP	9.67	7.78	1	0.58	0	0.3	0.88	8.78	0	0	0	3	3	0.5	3.17	0	0	0	0	67.2182	32.7818
0	3	3-4	12	GP	13.67	11.78	0	1.08	0.8	0	1.88	11.78	0	0	0	3	2.17	0.58	7.42	0.5	0	0	0	42.0629	57.9371
0	3	4-1	13	GP	16.92	13.67	2.25	0.17	0.5	0.33	1	15.92	0	0	0	1.83	4.17	1.5	9.42	0	0	0	0	44.3262	55.6738
0	3	4-2	14	GP	10.5	7.47	1	0.7	1.33	0	2.03	8.47	0	0	0	3.83	4	0	2.67	0	0	0	0	74.5714	25.4286
0	3	4-3	15	GP	23.17	20.67	0.67	1.42	0.42	0	1.83	21.34	0	0	0	8.42	4.83	0.67	9.25	0	0	0	0	60.0777	39.9223
0	3	4-4	16	GP	6.75	5.42	0	0.67	0.33	0.33	1.33	5.42	0	0	0	2.92	1	0	2.5	0.33	0	0	0	58.0741	41.9259
0	3	5-1	17	GP	9.83	7.7	1.83	0	0	0.3	0.3	9.53	0	0	0	3.83	2.5	0.5	3	0	0	0	0	69.4812	30.5188
0	3	5-2	18	GP	3	2.58	0	0	0.42	0	0.42	2.58	0	0	0	0	1.5	0	1.5	0	0	0	0	50	50
0	3	5-3	19	GP	6.5	5.58	0	0.92	0	0	0.92	5.58	0	0	0	4.08	0	0	2.42	0	0	0	0	62.7692	37.2308
0	3	5-4	20	GP	10.92	9	0.75	0	0.25	0	0.25	9.75	0	0	0	4.25	2	0.42	4.25	0	0	0	0	61.0806	38.9194
0	3	6-1	21	GP	9.33	7.92	0.17	0.75	0.5	0	1.25	8.09	0	0	0	3.25	1.5	0	3.08	0	0	0	1.5	50.911	49.089
0	3	6-2	22	GP	8.25	7.67	0.25	0	0.33	0	0.33	7.92	0	0	0	1.5	1.5	0	3.25	0	0	0	2	36.3636	63.6364
0	3	6-3	23	GP	9.67	8.25	0	1.42	0	0	1.42	8.25	0	0	0	5.33	2	0	2	0	0	0	0.33	75.8014	24.0951
0	3	6-4	24	GP	6.67	5.5	0	0.17	1	0	1.17	5.5	0	0	0	2.83	2	0.33	1.5	0	0	0	0	77.3613	22.4888
0	3	7-1	25	GP	19.08	17.35	0.25	0.75	0	0.73	1.48	17.6	0	0	0	2.17	0	3.75	4.67	0.33	8.17	0	0	31.0273	69.0252
0	3	7-2	26	GP	10.33	9.92	0	0	0	0.42	0.42	9.92	1.75	0	0	1.92	0	0	6.42	0.25	0	0	0	35.5276	64.5692
0	3	7-3	27	GP	14	13.25	0	0	0.5	0.25	0.75	13.25	0	0	0	3.75	3	0	6	1.25	0	0	0	48.2143	51.7857
0	3	7-4	28	GP	12.67	11.83	0.17	0	0.42	0.25	0.67	12	0	0	0.17	0	0	1.5	10.75	0.25	0	0	0	13.1807	86.8193
0	3	8-1	29	SP	10.03	8.75	1	0	0.2	0.08	0.28	9.75	5.42	1.5	0	0.25	0	0	2.87	0	0	0	0	71.4855	28.6142
0	3	8-2	30	SP	12.67	11.13	0	0.7	0.42	0.42	1.53	11.13	6.17	5.5	0	0	0	0	1	0	0	0	0	92.1073	7.89266
0	3	8-3	31	SP	7.25	6.17	0	0	0.83	0.25	1.08	6.17	5.58	0.67	0	0	0	0	1	0	0	0	0	86.2069	13.7931
0	3	8-4	32	SP	13.58	11.67	0.25	0	1.33	0.33	1.67	11.92	7.75	5.17	0	0	0	0	0	0	0.67	0	0	95.1399	4.93373
0	3	9-1	33	SP	8	7.08	0.25	0	0.67	0	0.67	7.33	5.67	2	0	0	0	0	0	0	0.33	0	0	95.875	4.125
0	3	9-2	34	SP	6.58	5.42	0	0.17	0.92	0.08	1.17	5.42	6.08	0	0	0	0	0	0	0	0.5	0	0	92.4012	7.59878
0	3	9-3	35	SP	12.67	11.78	0	0.88	0	0	0.88	11.78	7.67	4	0	0	0	0	0.5	0	0.5	0	0	92.1073	7.89266
0	3	9-4	36	SP	6.02	4.92	0	0.2	0.9	0	1.1	4.92	4.18	1	0	0	0	0	0.83	0	0	0	0	86.0465	13.7874
0	3	10-1	37	COMP	7.6	6.5	0	0.27	0.83	0	1.1	6.5	5.93	1	0	0	0	0	0.67	0	0	0	0	91.1842	8.81579
0	3	10-2	38	COMP	8.25	6.92	0.67	0.67	0	0	0.67	7.59	5.25	3	0	0	0	0	0	0	0	0	0	100	0
0	3	10-3	39	COMP	7.83	7.5	0	0	0.33	0	0.33	7.5	4.83	3	0	0	0	0	0	0	0	0	0	100	0
0	3	10-4	40	COMP	5.67	5.67	0	0	0	0	0	5.67	4.33	1.33	0	0	0	0	0	0	0	0	0	99.8236	0
0	3	11-1	41	COMP	11.5	10.52	0	0.13	0.58	0.27	0.98	10.52	5.83	5	0	0	0	0	0.67	0	0	0	0	94.1739	5.82609
0	3	11-2	42	COMP	8.58	7.47	0	0	0.92	0.2	1.12	7.47	6.25	1.5	0	0	0	0	0.83	0	0	0	0	90.3263	9.67366
0	3	11-3	43	COMP	6.25	5.43	0	0	0.75	0.07	0.82	5.43	5.25	1	0	0	0	0	0	0	0	0	0	100	0
0	3	11-4	44	COMP	9.08	8.42	0	0.17	0.5	0	0.67	8.42	6	0	1	0	0	0	1.5	0	0.58	0	0	77.0925	22.9075
0	3	12-1	45	COMP	8	6.58	0	0.5	0.92	0	1.42	6.58	4.5	3.5	0	0	0	0	0	0	0	0	0	100	0
0	3	12-2	46	COMP	2.17	1.67	0	0	0.5	0	0.5	1.67	1.67	0.5	0	0	0	0	0	0	0	0	0	100	0
0	3	12-3	47	COMP	6.83	5.95	0	0.42	0.47	0	0.88	5.95	4	2.83	0	0	0	0	0	0	0	0	0	100	0
0	3	12-4	48	COMP	7.42	6	1	0	0.42	0	0.42	7	3.42	2	0	0	0	0	1.67	0	0	0	0.33	73.0458	26.9542
0	3	13-1	49	Reg	10.58	9.12	0.75	0	0.72	0	0.72	9.87	4.08	5.5	1	0	0	0	0	0	0	0	0	100	0
0	3	13-2	50	Reg	1.75	1.42	0	0	0.33	0	0.33	1.42	1.75	0	0	0	0	0	0	0	0	0	0	100	0
0	3	13-3	51	Reg	2.42	2.42	0	0	0	0	0	2.42	0.92	1	0	0	0	0	0.5	0	0	0	0	79.3388	20.6612
0	3	13-4	52	Reg	4.17	3.9	0	0	0.27	0	0.27	3.9	0	2.5	0.83	0	0	0	0.83	0	0	0	0	79.8561	19.9041
0	4	1-1	1	Transition	2.25	2.25	0	0	0	0	0	2.25	1	0.75	0	0	0	0	0.5	0	0	0	0	77.7778	22.2222
0	4	1-2	2	Transition	2.83	2.83	0	0	0	0	0	2.83	2	0	0	0	0	0	0.83	0	0	0	0	70.6714	29.3286
0	4	1-3	3	Transition	1.5	1.5	0	0	0	0	0	1.5	1	0	0	0	0	0	0.5	0	0	0	0	66.6667	33.3333
0	4	1-4	4	Transition	1.83	1.67	0	0	0	0	0	1.67	1	0	0.17	0	0	0	0.67	0	0	0	0	63.9344	36.612
0	4	2-1	5	GP	2.75	2.75	0	0	0	0	0	2.75	0	0	0	0.92	0.83	0	1	0	0	0	0	63.6364	36.3636
0	4	2-2	6	GP	3.92	3.92	0	0	0	0	0	3.92	0	0	0	1	0	1.42	1.5	0	0	0	0	61.7347	38.2653
0	4	2-3	7	GP	5.67	5.67	0	0	0	0	0	5.67	0	0	0	1.42	1	2.5	0.75	0	0	0	0	86.7725	13.2275
0	4	2-4	8	GP	10.5	8.52	1	0.23	0.75	0	0.98	9.52	0	0	0	3.25	2	0	5.25	0	0	0	0	50	50
0	4	3-1	9	GP	13	9.83	2.58	0	0.58	0	0.58	12.41	0	0	0	1.5	4.5	1.5	5.5	0	0	0	0	57.6923	42.3077
0	4	3-2	10	GP	9.92	7.12	1	1.8	0	0	1.8	8.12	0	0	0	2.67	0	2.25	4	1	0	0	0	49.5968	50.4032
0	4	3-3	11	GP	14	10.67	2.5	0.83	0	0	0.83	13.17	0	0	0	8.5	5	0.5	0	0	0	0	0	100	0
0	4	3-4	12	GP	17.33	15.45	0.25	0.8	0.83	0	1.63	15.7	0	0	0	5.75	3.17	1	5.92	0.5	0	0	1	57.2418	42.8159
0	4	4-1	13	GP	15.58	12.92	1.25	1	0.42	0	1.42	14.17	0	0	0	6	1.5	1.92	6.17	0	0	0	0	60.4621	39.6021
0	4	4-2	14	GP	14.25	11.17	0	0.92	1	0	1.92	11.17	0	0	0	8.5	0	1.5	3.5	0.5	0.25	0	0	70.1754	29.8246
0	4	4-3	15	GP	12.83	9.83	2	0	1	0	1	11.83	0	0	0	3.17	1.33	1.5	6	0.83	0	0	0	46.7654	53.2346
0	4	4-4	16	GP	20.17	18.67	0	0.83	0.67	0	1.5	18.67	0	0	0	3.83	2.58	2.5	11.25	0	0	0	0	44.1745	55.7759
0	4	5-1	17	GP	8.67	7.5	0	0.83	0.33	0	1.17	7.5	0	0	0	2.5	2	1.5	2.33	0.33	0	0	0	69.2042	30.6805
0	4	5-2	18	GP	16.08	14.25	0.75	0.25	0.83	0	1.08	15	0	0	0	6.67	1.25	0.25	7.92	0	0	0	0	50.8085	49.2537
0	4	5-3	19	GP	7.75	7.25	0	0	0.5	0	0.5	7.25	0	0	0	2.75	3	0	2	0	0	0	0	74.1935	25.8065
0	4	5-4	20	GP	13.33	10.08	1.75	1.5	0	0	1.5	11.83	0	0	0.33	3.5	2	1.5	6	0	0	0	0	54.9887	45.0113
0	4	6-1	21	GP	7.75	7	0.5	0	0.25	0	0.25	7.5	0	0	0	1.25	1.5	1.75	3	0.25	0	0	0	58.0645	41.9355
0	4	6-2	22	GP	13.42	10.42	1.58	0	1.42	0	1.42	12	0	0	0	5.08	1.5	1.25	4.92	0.67	0	0	0	58.3458	41.6542
0	4	6-3	23	GP	4.85	4.08	0.77	0	0	0	0	4.85	0	0	0.35	0	2.25	0	2.25	0	0	0	0	53.6082	46.3918
0	4	6-4	24	GP	6.75	6.25	0	0	0.5	0	0.5	6.25	0	0	0	2.75	0	1.5	2.5	0	0	0	0	62.963	37.037
0	4	7-1	25	GP	17.67	14.58	2.42	0	0.67	0	0.67	17	0	0	0	10.83	2.5	0.33	4	0	0	0	0	77.3062	22.6372
0	4	7-2	26	GP	8.92	7.83	0.83	0	0.25	0	0.25	8.66	0	0	0	2.33	0	1.5	4.83	0.25	0	0	0	42.9372	56.9507
0	4	7-3	27	GP	11.33	9.68	0.75	0.25	0.65	0	0.9	10.43	1.5	0	2.92	2	0	0	4.33	0	0.58	0	0	56.6637	43.3363
0	4	7-4	28	GP	10.25	8.17	0.83	0.83	0.42	0	1.25	9	0	0	0.67	3.08	4	1.5	0.33	0	0.67	0	0	90.2439	9.7561
0	4	8-1	29	SP	12.58	12	0	0.25	0	0.33	0.58	12	3	1.5	0	3.25	1.5	1.5	1	0.33	0.5	0	0	85.4531	14.5469
0	4	8-2	30	SP	8.58	7.08	0	0	1.43	0.07	1.5	7.08	6.25	1.33	0	0	0	0	0	0	1	0	0	88.345	11.655
0	4	8-3	31	SP	9.25	6.5	0	0.5	0	0.25	0.75	6.5	3.5	2	0	0	0.92	0.75	1	0.25	0.83	0	0	77.5135	22.4865
0	4	8-4	32	SP	15.58	13.83	0.5	0	1.25	0	1.25	14.33	8.33	6.75	0.5	0	0	0	0	0	0	0	0	100	0
0	4	9-1	33	SP	7.75	6	1.33	0	0.42	0	0.42	7.33	4.08	1.5	1	0	0	0	0.83	0	0.33	0	0	84.9032	14.9677
0	4	9-2	34	SP	9.83	7.67	0.5	0	1.17	0	1.17	8.17	5.08	3	1.5	0	0	0	0	0	0.25	0	0	97.4568	2.54323
0	4	9-3	35	SP	9.08	8.25	0	0	0.83	0	0.83	8.25	5.58	3	0	0	0	0	0.5	0	0	0	0	94.4934	5.50661
0	4	9-4	36	SP	9.25	8.05	0	0.78	0.42	0	1.2	8.05	3.75	4	1.5	0	0	0	0	0	0	0	0	100	0
0	4	10-1	37	COMP	13.75	11.33	1	1	0.42	0	1.42	12.33	8	4.5	0.75	0	0	0	0	0	0.5	0	0	96.3636	3.63636
0	4	10-2	38	COMP	10.5	9.92	0	0	0.58	0	0.58	9.92	5.5	4.5	0	0	0	0	0	0	0.5	0	0	95.2381	4.7619
0	4	10-3	39	COMP	10.92	9.75	0	0	1.07	0.1	1.17	9.75	6.08	4	0	0	0	0	0.83	0	0	0	0	92.3077	7.60073
0	4	10-4	40	COMP	8.33	7.25	0	0	1.08	0	1.08	7.25	5.08	2.75	0	0	0	0	0.5	0	0	0	0	93.9976	6.0024
0	4	11-1	41	COMP	11.58	9.83	1.17	0	0.33	0.25	0.58	11	7.33	2.08	1.67	0	0	0	0	0	0	0	0.5	95.6822	4.31779
0	4	11-2	42	COMP	9.83	8.67	0	0	1.17	0	1.17	8.67	4.75	4.75	0	0	0	0	0.33	0	0	0	0	96.6429	3.35707
0	4	11-3	43	COMP	9.5	8.78	0	0.4	0.25	0.07	0.72	8.78	5.5	3.5	0.25	0	0	0	0	0	0.25	0	0	97.3684	2.63158
0	4	11-4	44	COMP	10.83	7.75	1.25	0	1.83	0	1.83	9	8.83	2	0	0	0	0	0	0	0	0	0	100	0
0	4	12-1	45	COMP	8	7.08	0	0	0.92	0	0.92	7.08	6.5	1.5	0	0	0	0	0	0	0	0	0	100	0
0	4	12-2	46	COMP	13	10.92	0.67	1.17	0.25	0	1.42	11.59	7.5	3.5	1	0	0	0	1	0	0	0	0	92.3077	7.69231
0	4	12-3	47	COMP	8.5	7.8	0	0	0.7	0	0.7	7.8	5.25	3.25	0	0	0	0	0	0	0	0	0	100	0
0	4	12-4	48	COMP	11.75	9.92	1.5	0	0.33	0	0.33	11.42	5.5	4.92	1.33	0	0	0	0	0	0	0	0	100	0
0	4	13-1	49	Reg	7.08	5.42	0	0	1.67	0	1.67	5.42	5.75	1	0	0	0	0	0.33	0	0	0	0	95.339	4.66102
0	4	13-2	50	Reg	3.58	2.08	0	0	1.5	0	1.5	2.08	3.08	0	0	0	0	0	0.5	0	0	0	0	86.0335	13.9665
0	4	13-3	51	Reg	2.92	2.92	0	0	0	0	0	2.92	2	0	0.92	0	0	0	0	0	0	0	0	100	0
0	4	13-4	52	Reg	6.67	6.42	0	0	0.25	0	0.25	6.42	6.17	0	0	0	0	0	0.5	0	0	0	0	92.5037	7.49625
0	4	14-1	53	Reg	5.5	5	0	0	0	0.25	0.25	5	3	0	0.75	0	0	0	0.75	0	0	0	1	68.1818	31.8182
1	1	1-1	1	Transition	0	0	0	0	0	0	0	0	0	0	0	0	0	0	0	0	0	0	0	#DIV/0!	#DIV/0!
1	1	1-2	2	Transition	6.57	0.53	0	0	0	0	0	0.53	0	0	0	0	0	2.22	1.9	0	1.92	0	0	33.79	58.1431
1	1	1-3	3	Transition	3.83	3.83	0	0	0	0	0	3.83	0	0	0	0	0	0	1.75	0	2.08	0	0	0	100
1	1	1-4	4	Transition	0	0	0	0	0	0	0	0	0	0	0	0	0	0	0	0	0	0	0	#DIV/0!	#DIV/0!
1	1	2-1	5	GP	10.53	4.33	0	0	0.5	0	0.5	4.33	0	0	0	2	2	0	5.25	0	0.87	0	0	37.9867	58.1197
1	1	2-2	6	GP	4.18	3	0	0	1.18	0	1.18	3	0	0	0	0	0	0	2.18	0	2	0	0	0	100
1	1	2-3	7	GP	5.85	0	1.17	0	0	0	0	1.17	0	0	0	0	3.23	0	0.37	0	1.92	0	0	55.2137	39.1453
1	1	2-4	8	GP	6.07	4.8	0	0	0	0.27	0.27	4.8	0.27	0	0	0	0	0	3.17	0	2.63	0	0	4.44811	95.5519
1	1	3-1	9	GP	14.33	9.43	0	0	0.28	0.6	0.88	9.43	0	0	0	0	5.43	1.77	1.55	0	5.58	0	0	50.2442	49.7558
1	1	3-2	10	GP	7.13	3.05	0	0	1.58	0	1.58	3.05	0	0.58	0	1.08	2.5	0	2.97	0	0	0	0	58.345	41.655
1	1	3-3	11	GP	14.98	9.42	0.92	0	0	0.4	0.4	10.34	0	0	0	1.67	5.08	0	2.4	0	3.58	0	2.25	45.0601	54.9399
1	1	3-4	12	GP	7.45	6.78	0	0	0	0.67	0.67	6.78	0	0	0	3.33	0	0.33	2.28	0	1.5	0	0	49.1275	50.7383
1	1	4-1	13	GP	10.12	8.75	0	0	0	0.7	0.7	8.75	1.23	0	0	0	2.88	1.25	1.08	0	3	0	0.67	52.9644	46.9368
1	1	4-2	14	GP	5.1	5.1	0	0	0	0	0	5.1	0	2	1.33	0	0	0	0	0	1.77	0	0	65.2941	34.7059
1	1	4-3	15	GP	18.33	16.67	1	0	0	0.67	0.67	17.67	2.33	3.42	1	2.25	2	0	6.67	0	0	0	0.67	60.0109	40.0436
1	1	4-4	16	GP	5.73	5.33	0	0	0.4	0	0.4	5.33	1.5	0	0	0	0	0	1.23	0	3	0	0	26.178	73.822
1	1	5-1	17	GP	16.85	14.25	2.6	0	0	0	0	16.85	2.5	1	0	2.6	4.52	0	3.63	0	2.6	0	0	63.0267	36.9733
1	1	5-2	18	GP	8.22	7.5	0	0	0	0.72	0.72	7.5	1.33	3.83	0	1.55	0	0	0	0	1.5	0	0	81.6302	18.2482
1	1	5-3	19	GP	6.35	4.75	0	0	0	1.6	1.6	4.75	1.47	0	0	4.63	0	0	0.25	0	0	0	0	96.063	3.93701
1	1	5-4	20	GP	11.95	11.95	0	0	0	0	0	11.95	0	0	0	2	5.5	0	3.37	0	1.08	0	0	62.7615	37.2385
1	1	6-1	21	GP	2.33	2	0	0	0	0	0	2	0	0	0	1.5	0	0.5	0.33	0	0	0	0	85.8369	14.1631
1	1	6-2	22	GP	9.9	5.5	1.25	0	0.83	0.73	1.57	6.75	0	0	0	0	4.07	0.83	5	0	0	0	0	49.4949	50.5051
1	1	6-3	23	GP	12.77	10.33	2.17	0	0.27	0	0.27	12.5	3.83	0	0.5	0	2.25	0	4.18	0	2	0	0	51.527	48.3947
1	1	6-4	24	GP	0	0	0	0	0	0	0	0	0	0	0	0	0	0	0	0	0	0	0	#DIV/0!	#DIV/0!
1	1	7-1	25	GP	11.45	9.53	0	0	0	0	0	9.53	1.5	0	0	0	3.62	0	2.5	0	2.92	0	0	44.7162	47.3362
1	1	7-2	26	GP	10.55	9.08	0	0	0.97	0	0.97	9.08	1.67	1.75	0	0	0	0	3.5	0	3.13	0	0	32.4171	62.8436
1	1	7-3	27	GP	3.78	2.5	0	0	0	1.28	1.28	2.5	0	0	0	1.47	1.57	0	0.75	0	0	0	0	80.4233	19.8413
1	1	7-4	28	GP	13.67	13.67	0	0	0	0	0	13.67	0	0	0	0	13.67	0	0	0	0	0	0	100	0
1	1	8-1	29	SP	10.08	9.08	0	0	0.42	0.58	1	9.08	1.5	3	0	1.42	0	0	4.17	0	0	0	0	58.7302	41.369
1	1	8-2	30	SP	10.38	8.42	1.5	0	0	0.47	0.47	9.92	7.97	0	1.67	0.75	0	0	0	0	0	0	0	100.096	0
1	1	8-3	31	SP	6.75	5.17	0	0	0	0.58	0.58	5.17	3.75	2	0	0	0	0	1	0	0	0	0	85.1852	14.8148
1	1	8-4	32	SP	7.25	6.92	0	0	0.33	0	0.33	6.92	1.5	1.5	0	2	0	0	2.25	0	0	0	0	68.9655	31.0345
1	1	9-1	33	SP	13.58	10.08	0.25	0	0	0	0	10.33	6.08	5	0.25	0	0	0	0	0	0	0	0.5	83.4315	3.68189
1	1	9-2	34	SP	6.25	2.75	0	0	0	1.5	1.5	2.75	4.5	0	0	1.75	0	0	0	0	0	0	0	100	0
1	1	9-3	35	SP	13.75	12.58	0.67	0	0.5	0	0.5	13.25	3.33	5.75	0.67	2	0	0	1	0	1	0	0	85.4545	14.5455
1	1	9-4	36	SP	6.1	4.85	0	0	1.25	0	1.25	4.85	2.83	0	0	0	0	0	3.27	0	0	0	0	46.3934	53.6066
1	1	10-1	37	COMP	3.62	2	0	0	0.33	0.62	0.95	2	2.12	1.5	0	0	0	0	0	0	0	0	0	100	0
1	1	10-2	38	COMP	6.73	5.08	0	0	0.4	1.25	1.65	5.08	6.73	0	0	0	0	0	0	0	0	0	0	100	0
1	1	10-3	39	COMP	10.78	10.42	0	0	0	0.37	0.37	10.42	5.78	3	0	0	0	0	0	0	2	0	0	81.4471	18.5529
1	1	10-4	40	COMP	10.9	8.75	1.5	0	0.25	0.4	0.65	10.25	4.07	4.83	2	0	0	0	0	0	0	0	0	100	0
1	1	11-1	41	COMP	7.48	6.33	0	0	0.27	0.88	1.15	6.33	5.13	1.33	0	0	0	0	0	0	1.02	0	0	86.3636	13.6364
1	1	11-2	42	COMP	0	0	0	0	0	0	0	0	0	0	0	0	0	0	0	0	0	0	0	#DIV/0!	#DIV/0!
1	1	11-3	43	COMP	10.58	9.98	0	0	0.6	0	0.6	9.98	4.33	4.25	2	0	0	0	0	0	0	0	0	100	0
1	1	11-4	44	COMP	6.95	5.5	0	0	0	1.45	1.45	5.5	4.95	2	0	0	0	0	0	0	0	0	0	100	0
1	1	12-1	45	COMP	0	0	0	0	0	0	0	0	0	0	0	0	0	0	0	0	0	0	0	#DIV/0!	#DIV/0!
1	1	12-2	46	COMP	12.27	11.67	0	0	0.6	0	0.6	11.67	1.77	3	4	0	0	0	0	0	3.5	0	0	71.4751	28.5249
1	1	12-3	47	COMP	9.3	7.58	0	0	0.33	1.38	1.72	7.58	6.3	3	0	0	0	0	0	0	0	0	0	100	0
1	1	12-4	48	COMP	6.03	3.17	0	0	0	0.53	0.53	3.17	3.7	0	0	0	0	0	2.33	0	0	0	0	61.3599	38.6401
1	1	13-1	49	Reg	7.62	6.95	0.25	0	0.42	0	0.42	7.2	3.08	0	0	0	0	0	1.5	0	3.03	0	0	40.4199	59.4488
1	1	13-2	50	Reg	5.67	5.37	0	0	0	0.3	0.3	5.37	2.5	0	0	0	0	0	0.3	0	2	0	0	44.0917	40.5644
1	1	13-3	51	Reg	0	0	0	0	0	0	0	0	0	0	0	0	0	0	0	0	0	0	0	#DIV/0!	#DIV/0!
1	1	13-4	52	Reg	2	2	0	0	0	0	0	2	0	0	0	0	0	0	0	0	2	0	0	0	100
1	1	14-1	53	Reg	6.32	5.67	0	0.45	0	0.2	0.65	5.67	0	3.92	0	0	2.4	0	0	0	0	0	0	100	0
1	2	1-1	1	Transition	5.5	5.08	0	0	0.42	0	0.42	5.08	0	0	0	0	2	0	1.17	0	2.33	0	0	36.3636	63.6364
1	2	1-2	2	Transition	16.83	15.17	1.5	0	0.17	0	0.17	16.67	0	0	0	0	8.92	0	6.42	0	0	0	1.5	53.0006	47.0588
1	2	1-3	3	Transition	10	8.58	0	0	0	0.42	0.42	8.58	0	0	0	2	5	0	2	0	1	0	0	70	30
1	2	1-4	4	Transition	11.93	10.17	0	0	0.67	1.1	1.77	10.17	1.03	0	0	3.5	3.72	0	2.27	0	1.42	0	0	69.1534	30.9304
1	2	2-1	5	GP	10.05	9.25	0	0	0.3	0.5	0.8	9.25	0	0	0	0.63	6.5	0	1	0	1.92	0	0	70.9453	29.0547
1	2	2-2	6	GP	9.92	9.17	0	0	0.5	0.25	0.75	9.17	0	0	0	3.5	1.25	0	5.17	0	0	0	0	47.8831	52.1169
1	2	2-3	7	GP	9.3	8.5	0	0	0	0.8	0.8	8.5	0	0	0	2.8	2	0	2.5	0	2	0	0	51.6129	48.3871
1	2	2-4	8	GP	7.25	7.25	0	0	0	0	0	7.25	0	2	0	0	0	0	3	0	2.25	0	0	27.5862	72.4138
1	2	3-1	9	GP	9.25	9.25	0	0	0	0	0	9.25	0	0	0	0	2	0	5	0	2.25	0	0	21.6216	78.3784
1	2	3-2	10	GP	13.3	12.17	0	0	1.13	0	1.13	12.17	0	0	0	1.52	6	0	4.28	0	1	0	0.5	56.5414	43.4586
1	2	3-3	11	GP	18.55	18.08	0	0	0.47	0	0.47	18.08	0	0	0	0	10.33	0	5.72	0	2.5	0	0	55.6873	44.3127
1	2	3-4	12	GP	0	0	0	0	0	0	0	0	0	0	0	0	0	0	0	0	0	0	0	#DIV/0!	#DIV/0!
1	2	4-1	13	GP	10.23	9.83	0	0	0.4	0	0.4	9.83	0	0	0	1.5	1.75	0	3.4	0	3.58	0	0	31.7693	68.2307
1	2	4-2	14	GP	21.05	20.18	0	0.53	0.15	0.18	0.87	20.18	0	0	0	4.72	5	1	9.33	0	1	0	0	50.9264	49.0736
1	2	4-3	15	GP	6.02	4.83	0	0	0.27	0.92	1.18	4.83	0	0	0	3.75	0	0	2.27	0	0	0	0	62.2924	37.7076
1	2	4-4	16	GP	18.03	17.45	0	0	0	0.58	0.58	17.45	0	0	0	3.67	3.2	0	4	0	7.17	0	0	38.1032	61.9523
1	2	5-1	17	GP	8.67	8.08	0	0	0.58	0	0.58	8.08	2	0	0	3.67	0.67	0	2.33	0	0	0	0	73.1257	26.8743
1	2	5-2	18	GP	9.28	6.83	0	0	0	1.3	1.3	6.83	0	0	0	5.28	2	0	2	0	0	0	0	78.4483	21.5517
1	2	5-3	19	GP	5.75	5.58	0	0	0.17	0	0.17	5.58	0	0	0	1.33	2	0	0	0	1.83	0	0.58	57.913	41.913
1	2	5-4	20	GP	9.37	8	0	0	0	1.37	1.37	8	0	2	0	2	3.05	0	2.32	0	0	0	0	75.2401	24.7599
1	2	6-1	21	GP	8.37	7.58	0	0	0.78	0	0.78	7.58	2	0	0	0	3	0	3.37	0	0	0	0	59.7372	40.2628
1	2	6-2	22	GP	16.88	15.5	0	0	0	1.38	1.38	15.5	0	0	0	4.22	3	0	9.67	0	0	0	0	42.7725	57.2867
1	2	6-3	23	GP	3.67	3.33	0	0	0.17	0.17	0.33	3.33	2.17	0	0	0	0	0	1.5	0	0	0	0	59.1281	40.8719
1	2	6-4	24	GP	13.28	12.75	0	0	0.53	0	0.53	12.75	1.53	3	0	1.5	2	0	2	0	3	0	0.25	60.4669	39.5331
1	2	7-1	25	GP	13.15	10.92	0	0	2.23	0	2.23	10.92	1.48	2	0	2	2	0	2.42	1.25	2	0	0	56.8821	43.1179
1	2	7-2	26	GP	1.05	0.83	0	0	0	0.22	0.22	0.83	0	0	0	1.05	0	0	0	0	0	0	0	100	0
1	2	7-3	27	GP	4	4	0	0	0	0	0	4	2	0	0	0	0	0	1	0	1	0	0	50	50
1	2	7-4	28	GP	16.08	15	0	0	0.6	0.48	1.08	15	5.08	0	0	0	4	0	2	0	5	0	0	56.4677	43.5323
1	2	8-1	29	SP	11.27	9.75	0	0	0.67	0.85	1.52	9.75	4.67	0	0	0	1.52	0	3.08	0	2	0	0	54.9246	45.0754
1	2	8-2	30	SP	8.25	6.5	0	0	0	1.75	1.75	6.5	5.92	2.33	0	0	0	0	0	0	0	0	0	100	0
1	2	8-3	31	SP	15.42	13.25	1	0	0.67	0.5	1.17	14.25	7.92	6.5	1	0	0	0	0	0	0	0	0	100	0
1	2	8-4	32	SP	7.17	6.08	0	0	0.67	0.42	1.08	6.08	4.83	1	1.33	0	0	0	0	0	0	0	0	99.8605	0
1	2	9-1	33	SP	6.9	5.5	0	0	0	1.4	1.4	5.5	6.9	0	0	0	0	0	0	0	0	0	0	100	0
1	2	9-2	34	SP	12.52	11.67	0	0.25	0.53	0.07	0.85	11.67	3.2	5	0.5	0.82	0	0	1	0	2	0	0	76.0383	23.9617
1	2	9-3	35	SP	12.58	11.55	0	0	0.53	0.5	1.03	11.55	8.08	2	0	0	0	0	0	0	2.5	0	0	80.1272	19.8728
1	2	9-4	36	SP	17	12.1	0	0	0.6	0.3	0.9	12.1	0	2.5	0	0	2	0	5	0	7.5	0	0	26.4706	73.5294
1	2	10-1	37	COMP	11.73	11.08	0	0	0.4	0.25	0.65	11.08	2.73	2	0	0	0	0	2	0	5	0	0	40.324	59.676
1	2	10-2	38	COMP	7.92	6.75	0	0	0	1.17	1.17	6.75	5.92	2	0	0	0	0	0	0	0	0	0	100	0
1	2	10-3	39	COMP	6.87	6	0	0	0	0.87	0.87	6	1.4	5.47	0	0	0	0	0	0	0	0	0	100	0
1	2	10-4	40	COMP	8	6.42	0	0	0	1.58	1.58	6.42	8	0	0	0	0	0	0	0	0	0	0	100	0
1	2	11-1	41	COMP	16.53	15.08	0	0	1	0.45	1.45	15.08	5.45	11.08	0	0	0	0	0	0	0	0	0	100	0
1	2	11-2	42	COMP	0	0	0	0	0	0	0	0	0	0	0	0	0	0	0	0	0	0	0	#DIV/0!	#DIV/0!
1	2	11-3	43	COMP	6.5	6.5	0	0	0	0	0	6.5	1.5	5	0	0	0	0	0	0	0	0	0	100	0
1	2	11-4	44	COMP	11.12	8	0	0	1.12	0	1.12	8	6.12	2	0	0	0	0	0	0	0	0	3	73.0216	26.9784
1	2	12-1	45	COMP	10.75	8.33	0	0	0.25	0.17	0.42	8.33	3.17	1.33	0.25	0	0	0	0	0	4	0	2	44.186	55.814
1	2	12-2	46	COMP	9.42	8.12	0	0	0	1.3	1.3	8.12	9.42	0	0	0	0	0	0	0	0	0	0	100	0
1	2	12-3	47	COMP	10.05	8.92	0	0	0.6	0.53	1.13	8.92	4.38	3	0	0	0	0	0.67	0	2	0	0	73.4328	26.5672
1	2	12-4	48	COMP	6.22	4.75	0	0	0	1.47	1.47	4.75	6.22	0	0	0	0	0	0	0	0	0	0	100	0
1	2	13-1	49	Reg	2.37	2	0	0	0	0.37	0.37	2	1.37	0	0	0	0	0	1	0	0	0	0	57.8059	42.1941
1	2	13-2	50	Reg	2.17	2.17	0	0	0	0	0	2.17	0	0	0	0	0	0	1.5	0	0	0	0.67	0	100
1	2	13-3	51	Reg	6.5	6.5	0	0	0	0	0	6.5	0	0	0	0	2	0	3.75	0	0	0	0.75	30.7692	69.2308
1	2	13-4	52	Reg	12	12	0	0	0	0	0	12	0	0	0	0	5	0	7	0	0	0	0	41.6667	58.3333
1	3	1-1	1	Transition	10.25	8.5	0	0	0.42	0.33	0.75	8.5	2.08	0	0	0	4.83	0	2.58	0	0	0	0.75	67.4146	32.4878
1	3	1-2	2	Transition	14.42	13.42	0	0	1	0	1	13.42	2	0	0	0	5	0	3.42	2	2	0	0	48.5437	51.4563
1	3	1-3	3	Transition	11.15	9.25	0	0	0.9	0	0.9	9.25	0	0	0	1	0	0	4.32	0	4.83	0	1	8.96861	91.0314
1	3	1-4	4	Transition	9.52	8.75	0	0.77	0	0	0.77	8.75	0	0	0	0.27	3	0	3.75	0	2	0	0.5	34.3487	65.6513
1	3	2-1	5	GP	15.83	15.42	0	0	0.42	0	0.42	15.42	4	0	0	2.5	3.08	1	1.17	0	4.08	0	0	66.8351	33.1649
1	3	2-2	6	GP	15	14.45	0	0	0	0.55	0.55	14.45	0	0	0	1.22	4.17	0	5.25	0	4.12	0	0.25	35.9333	64.1333
1	3	2-3	7	GP	12.02	11.08	0	0	0	0.93	0.93	11.08	0.42	0	0.42	1.83	2	0	2.35	0	5	0	0	38.8519	61.1481
1	3	2-4	8	GP	11.5	11.17	0	0	0.33	0	0.33	11.17	0	0	0	0	6.5	0	4	0	1	0	0	56.5217	43.4783
1	3	3-1	9	GP	17.17	16	0	0	0.67	0.5	1.17	16	0	0	0	4.67	3	4	5.5	0	0	0	0	67.9674	32.0326
1	3	3-2	10	GP	14.37	13.83	0	0	0.53	0	0.53	13.83	0	0	0	0	6.08	0	3.95	0	4.33	0	0	42.3104	57.62
1	3	3-3	11	GP	19.33	18.58	0	0	0.75	0	0.75	18.58	0	0	0	4.17	7.42	0	5.75	0	0	0	0	59.9586	29.7465
1	3	3-4	12	GP	10	8.67	0	0	0.83	0.5	1.33	8.67	0	0	0	1.5	2.5	0	3.33	0	2.17	0	0.5	40	60
1	3	4-1	13	GP	17	16	0	0	0.5	0.5	1	16	0	0	0	1.5	4	2	4.5	0	4	0	1	44.1176	55.8824
1	3	4-2	14	GP	11.48	9.08	0	0	2.4	0	2.4	9.08	0	0	0	2	4.98	0	2	0	2.5	0	0	60.8014	39.1986
1	3	4-3	15	GP	18.02	16.33	0	0	0.83	0.85	1.68	16.33	2.02	0	0	4.5	3.17	2	6.33	0	0	0	0	64.8724	35.1276
1	3	4-4	16	GP	15.5	14.25	0	0	0	1.25	1.25	14.25	0	0	0	6.25	1.75	0	6.92	0	0	0	0.58	51.6129	48.3871
1	3	5-1	17	GP	6.67	2.67	0	0	0	0	0	2.67	0	0	0	0	1.5	0	1.17	0	0	0	4	22.4888	77.5112
1	3	5-2	18	GP	7.28	5.83	0	0	0	1.45	1.45	5.83	0	0	0	7.28	0	0	0	0	0	0	0	100	0
1	3	5-3	19	GP	8.9	8.5	0	0	0.4	0	0.4	8.5	0	0	0	1.4	2	0	2.5	0	3	0	0	38.2022	61.7978
1	3	5-4	20	GP	11	9.67	0	0	0	1.33	1.33	9.67	0	0	0	1.75	4.33	0.4	4.52	0	0	0	0	58.9091	41.0909
1	3	6-1	21	GP	13.33	11.33	0.67	1	0.33	0	1.33	12	2	0	0	3.58	0	0.67	7.08	0	0	0	0	46.8867	53.1133
1	3	6-2	22	GP	12.83	11.45	0	0	0.72	0.67	1.38	11.45	0	0	0	3.67	0	2.33	6.83	0	0	0	0	46.7654	53.2346
1	3	6-3	23	GP	7.03	6.17	0.67	0	0	0.2	0.2	6.84	2	0	0	1.33	0	0.67	0.33	0.2	0	0	2.5	56.899	43.101
1	3	6-4	24	GP	13.67	9.58	1.5	0	0.58	0	0.58	11.08	2	0	0	2	2	0	5.67	0	2	0	0	43.8917	56.1083
1	3	7-1	25	GP	12.08	9.58	0.75	1.33	0	0.42	1.75	10.33	0	0	0	3.17	2	0.75	4.75	0.42	0	0	1	49.0066	51.0762
1	3	7-2	26	GP	12.58	10.75	0.68	0	0.95	0.2	1.15	11.43	4	0	0	2.78	0	0.68	4.78	0	0	0	0.33	59.3005	40.62
1	3	7-3	27	GP	17.85	15.33	0.83	0	0	1.68	1.68	16.16	6.03	2	0	1.72	1.5	1.25	5.35	0	0	0	0	70.028	29.972
1	3	7-4	28	GP	9.43	8.83	0	0	0.6	0	0.6	8.83	1.25	1.25	0	0	0	0	3.68	0	2.25	0	1	26.5111	73.4889
1	3	8-1	29	SP	12	10.17	0.83	0	0.67	0.33	1	11	3.67	2	0	0.67	0	0.83	1.83	0.33	0	0	2.67	59.75	40.25
1	3	8-2	30	SP	11.15	9.67	0	0	0	1.48	1.48	9.67	7.15	2	0	0	0	0	2	0	0	0	0	82.0628	17.9372
1	3	8-3	31	SP	13.67	13.17	0	0	0	0.5	0.5	13.17	5.17	7	0	0	0	0	0.75	0	0	0	0.75	89.0271	10.9729
1	3	8-4	32	SP	5.42	4.67	0.75	0	0	0	0	5.42	2.67	1	1	0	0	0	0.75	0	0	0	0	86.1624	13.8376
1	3	9-1	33	SP	7.4	6	0	0	0	1.4	1.4	6	7.4	0	0	0	0	0	0	0	0	0	0	100	0
1	3	9-2	34	SP	8.25	7.67	0.17	0	0.33	0.08	0.42	7.84	2.75	5	0	0.5	0	0	0	0	0	0	0	100	0
1	3	9-3	35	SP	14.1	12.58	0	1.25	0	0.27	1.52	12.58	5.58	5	0	0	0	0	3.52	0	0	0	0	75.0355	24.9645
1	3	9-4	36	SP	12.57	11.67	0	0	0	0.9	0.9	11.67	6.07	1	0	0	0	0	3.75	0	1.75	0	0	56.245	43.755
1	3	10-1	37	COMP	11.1	10.25	0	0	0.6	0.25	0.85	10.25	3.5	2.5	0	0	0	0	3.1	0	2	0	0	54.0541	45.9459
1	3	10-2	38	COMP	7.42	6.17	0	0	0	1.25	1.25	6.17	5.25	2.17	0	0	0	0	0	0	0	0	0	100	0
1	3	10-3	39	COMP	5.58	5.58	0	0	0	0	0	5.58	2.33	3.25	0	0	0	0	0	0	0	0	0	100	0
1	3	10-4	40	COMP	7.63	7.25	0	0	0	0.38	0.38	7.25	4.88	2	0	0	0	0	0.75	0	0	0	0	90.1704	9.82962
1	3	11-1	41	COMP	9.48	8.25	0	0	0.37	0.87	1.23	8.25	5.48	4	0	0	0	0	0	0	0	0	0	100	0
1	3	11-2	42	COMP	6.87	5.5	0	0	0	1.37	1.37	5.5	5.87	1	0	0	0	0	0	0	0	0	0	100	0
1	3	11-3	43	COMP	9.67	8.5	0	0	0.33	0.83	1.17	8.5	7.67	2	0	0	0	0	0	0	0	0	0	100	0
1	3	11-4	44	COMP	6.75	6.75	0	0	0	0	0	6.75	2.5	3.5	0.75	0	0	0	0	0	0	0	0	100	0
1	3	12-1	45	COMP	3.77	3.75	0	0	0	0	0	3.75	0	3	0	0	0	0	0	0	0.75	0	0.02	79.5756	20.4244
1	3	12-2	46	COMP	5.97	4.92	0	0	0	1.05	1.05	4.92	4.97	1	0	0	0	0	0	0	0	0	0	100	0
1	3	12-3	47	COMP	7.92	7	0	0	0.67	0.25	0.92	7	3.17	3.5	1.25	0	0	0	0	0	0	0	0	100	0
1	3	12-4	48	COMP	8.15	6.5	0	0	0	1.65	1.65	6.5	6.15	1.5	0	0	0	0	0.5	0	0	0	0	93.865	6.13497
1	3	13-1	49	Reg	5.67	5.67	0	0	0	0	0	5.67	3.83	1.5	0	0	0	0	0.33	0	0	0	0	94.0035	5.82011
1	3	13-2	50	Reg	4.77	4.75	0	0	0	0	0	4.75	2.33	2.42	0	0	0	0	0	0	0	0	0.02	99.5807	0.419287
1	3	13-3	51	Reg	6	6	0	0	0	0	0	6	5.25	0	0	0	0	0	0.75	0	0	0	0	87.5	12.5
1	3	13-4	52	Reg	5.75	5.75	0	0	0	0	0	5.75	1.5	1	0	0	0	0	1.75	0	1.5	0	0	43.4783	56.5217
1	4	1-1	1	Transition	5	5	0	0	0	0	0	5	0	0	0	0	0	0	2.5	0	2.5	0	0	0	100
1	4	1-2	2	Transition	10.4	9.17	0	0	1.23	0	1.23	9.17	0	0	0	0	0.98	0	4.25	1.5	3	0	0.67	9.42308	90.5769
1	4	1-3	3	Transition	17.25	16.58	0	0	0.33	0.33	0.67	16.58	1.5	0	0	0	2	0	10.33	0	3.08	0	0.33	20.2899	79.6522
1	4	1-4	4	Transition	10.45	8.75	0.75	0	0	0.95	0.95	9.5	0	0	0	0	1.67	0	5.78	0	3	0	0	15.9809	84.0191
1	4	2-1	5	GP	12.07	10.75	0	0.2	0	1.12	1.32	10.75	0	0	0	2.47	2	0.67	1.6	0	4.83	0	0.5	42.5849	57.4151
1	4	2-2	6	GP	10.83	8.08	1.83	0	0.07	0.85	0.92	9.91	0	0	0	3.68	2	0	5.15	0	0	0	0	52.4469	47.5531
1	4	2-3	7	GP	11.3	9.42	1	0	0	0.88	0.88	10.42	0	0	0	4.3	1.5	0	3	2	0	0	0.5	51.3274	48.6726
1	4	2-4	8	GP	8.5	7.33	0	0	0.92	0.25	1.17	7.33	2	0	0	1.5	2	0	1	0.5	1.5	0	0	64.7059	35.2941
1	4	3-1	9	GP	7.88	7.33	0	0	0.55	0	0.55	7.33	0	0	0	0	5	0	2.88	0	0	0	0	63.4518	36.5482
1	4	3-2	10	GP	0	0	0	0	0	0	0	0	0	0	0	0	0	0	0	0	0	0	0	#DIV/0!	#DIV/0!
1	4	3-3	11	GP	4.98	4.58	0	0	0.33	0.07	0.4	4.58	0	0	0	2.4	0	0	0.58	0	2	0	0	48.1928	51.8072
1	4	3-4	12	GP	13.42	11.92	0	0	1.5	0	1.5	11.92	0	0	0	1.5	7.92	0	4	0	0	0	0	70.1937	29.8063
1	4	4-1	13	GP	16.1	13.83	0	0	0.5	1.77	2.27	13.83	2	0	0	2	3.75	0	2.05	0	3.27	0	3.03	48.1366	51.8634
1	4	4-2	14	GP	7.75	7.33	0	0	0	0.42	0.42	7.33	1.75	0	0	0	2	0	4	0	0	0	0	48.3871	51.6129
1	4	4-3	15	GP	23.03	21.92	0	0.53	0.58	0	1.12	21.92	3	2.5	0	7.25	5.53	0	3.75	0	1	0	0	79.3747	20.6253
1	4	4-4	16	GP	8.57	7.75	0	0	0.4	0.42	0.82	7.75	1.4	0	0	0	0	0	3.25	0	3.92	0	0	16.3361	83.6639
1	4	5-1	17	GP	15.92	15.42	0	0	0.5	0	0.5	15.42	0	0	0	1.5	3.5	0	8.92	0	2	0	0	31.407	68.593
1	4	5-2	18	GP	7.58	5.58	0	0	0	2	2	5.58	0.67	0	0	5.75	0	0	1.17	0	0	0	0	84.6966	15.4354
1	4	5-3	19	GP	4	4	0	0	0	0	0	4	0	0	0	0	1.5	0	1	0	1.5	0	0	37.5	62.5
1	4	5-4	20	GP	11.97	10.92	0	0	0	1.05	1.05	10.92	3.5	1.67	0	0.72	0	0.42	5.67	0	0	0	0	52.7151	47.3684
1	4	6-1	21	GP	11.12	10.25	0	0.75	0	0.12	0.87	10.25	2.58	0	0	2	5.5	0.03	1	0	0	0	0	90.9173	8.99281
1	4	6-2	22	GP	16.13	13.92	0.92	0.75	0	0.55	1.3	14.84	0	0	0.92	4.8	3.58	0	6.83	0	0	0	0	57.6565	42.3435
1	4	6-3	23	GP	13.53	9.75	2.5	0.92	0	0.37	1.28	12.25	2.5	1.5	0	1.33	0	0.67	5.53	0	0	0	2	44.3459	55.6541
1	4	6-4	24	GP	14.88	13	1.17	0	0	0.72	0.72	14.17	1.67	0	0.33	1.42	4.5	0	4.97	0	0	0	2	53.2258	46.8414
1	4	7-1	25	GP	13.17	10.83	1.23	0	0.83	0.27	1.1	12.06	2	2	0	1.33	2	0.4	4	1.43	0	0	0	58.694	41.2301
1	4	7-2	26	GP	17.1	15.95	0	0	0	1.15	1.15	15.95	2	2	0	0.72	2	0.42	9.55	0	0.42	0	0	41.7544	58.3041
1	4	7-3	27	GP	8.18	6.67	0.07	0.07	0.8	0.58	1.45	6.74	2	0	0	2.35	2	0	1.83	0	0	0	0	77.6284	22.3716
1	4	7-4	28	GP	11.25	11.25	0	0	0	0	0	11.25	2.5	1	0	0	0	0	4.75	0	2	0	1	31.1111	68.8889
1	4	8-1	29	SP	12.08	10.5	0	0	0.75	0.83	1.58	10.5	7.08	2	0	0	1.5	0	1.5	0	0	0	0	87.5828	12.4172
1	4	8-2	30	SP	3.5	3	0	0	0	0.5	0.5	3	1.5	0	0	0	2	0	0	0	0	0	0	100	0
1	4	8-3	31	SP	1.58	0.67	0	0	0.87	0.05	0.92	0.67	1.58	0	0	0	0	0	0	0	0	0	0	100	0
1	4	8-4	32	SP	7.5	6.5	0	0	0	1	1	6.5	4.5	3	0	0	0	0	0	0	0	0	0	100	0
1	4	9-1	33	SP	7.97	6.75	0	0	0.5	0.72	1.22	6.75	5.47	1	0	0	0	0	0.75	0	0.75	0	0	81.1794	18.8206
1	4	9-2	34	SP	2.75	2.75	0	0	0	0	0	2.75	2.75	0	0	0	0	0	0	0	0	0	0	100	0
1	4	9-3	35	SP	5.17	5.17	0	0	0	0	0	5.17	5.17	0	0	0	0	0	0	0	0	0	0	100	0
1	4	9-4	36	SP	10.83	8.5	0.5	1	0	0.83	1.83	9	5.83	3.5	1.5	0	0	0	0	0	0	0	0	100	0
1	4	10-1	37	COMP	9.8	8.5	0	0.42	0	0.88	1.3	8.5	6.3	0	0	0	0	0	1.67	0	1.83	0	0	64.2857	35.7143
1	4	10-2	38	COMP	8.3	6.5	0	0	0	1.8	1.8	6.5	8.3	0	0	0	0	0	0	0	0	0	0	100	0
1	4	10-3	39	COMP	7.98	6.75	0	0	0	1.23	1.23	6.75	3.5	3	0	0	0	0	0	0	0	0	0	81.4536	0
1	4	10-4	40	COMP	9.52	8.08	0	0.83	0.6	0	1.43	8.08	5.02	4.5	0	0	0	0	0	0	0	0	0	100	0
1	4	11-1	41	COMP	10.58	9.58	0	0	0	1	1	9.58	6.5	3.58	0	0	0	0	0	0	0.5	0	0	95.2741	4.7259
1	4	11-2	42	COMP	2.83	2.5	0	0	0	0.33	0.33	2.5	1.33	1.5	0	0	0	0	0	0	0	0	0	100	0
1	4	11-3	43	COMP	1	1	0	0	0	0	0	1	0	1	0	0	0	0	0	0	0	0	0	100	0
1	4	11-4	44	COMP	7.63	6	1	0.63	0	0	0.63	7	2.8	3	0.33	0	0	0	0	0	1.5	0	0	80.3408	19.6592
1	4	12-1	45	COMP	10	9	0	0	0	1	1	9	4.5	2.5	0	0	0	0	2	0	1	0	0	70	30
1	4	12-2	46	COMP	10.27	8	1	0	0.83	0.43	1.27	9	6.52	3.75	0	0	0	0	0	0	0	0	0	100	0
1	4	12-3	47	COMP	11.75	10.17	0.67	0	0	0.92	0.92	10.84	2.58	8.5	0.67	0	0	0	0	0	0	0	0	100	0
1	4	12-4	48	COMP	8.98	7.67	0	0	0	1.32	1.32	7.67	5.57	3	0	0	0	0	0.42	0	0	0	0	95.4343	4.67706
1	4	13-1	49	Reg	7.98	6.42	0	0	0	1.57	1.57	6.42	7.57	0	0	0	0	0	0.42	0	0	0	0	94.8622	5.26316
1	4	13-2	50	Reg	4.75	4.75	0	0	0	0	0	4.75	2	0	0	0	0	0	2.75	0	0	0	0	42.1053	57.8947
1	4	13-3	51	Reg	5.5	5.5	0	0	0	0	0	5.5	4.5	0	0	0	0	0	1	0	0	0	0	81.8182	18.1818
1	4	13-4	52	Reg	4.08	3.92	0	0	0	0.17	0.17	3.92	0	0	0	0	0	0	2.75	0	0	0	0	0	67.402
1	1	1-1	1	Transition	0	0	0	0	0	0	0	0	0	0	0	0	0	0	0	0	0	0	0	#DIV/0!	#DIV/0!
1	1	1-2	2	Transition	5.72	5	0	0	0	0.22	0.22	5	0	0	0	1.17	2	0	2.55	0	0	0	0	55.4196	44.5804
1	1	1-3	3	Transition	5.33	4.83	0	0	0.5	0	0.5	4.83	0	0	0	0	1	0	3.33	0	0	0	1	18.7617	81.2383
1	1	1-4	4	Transition	2.17	2.17	0	0	0	0	0	2.17	0	0	0	0	0	0	2.17	0	0	0	0	0	100
1	1	2-1	5	GP	3.3	3.25	0	0	0.05	0	0.05	3.25	0	0	0	0	0	0	3.3	0	0	0	0	0	100
1	1	2-2	6	GP	0	0	0	0	0	0	0	0	0	0	0	0	0	0	0	0	0	0	0	#DIV/0!	#DIV/0!
1	1	2-3	7	GP	0.45	0	0	0	0	0	0	0	0	0	0	0	0	0	0.45	0	0	0	0	0	100
1	1	2-4	8	GP	3.95	2.17	0	0	0.33	0	0.33	2.17	0	0	0	0	1.5	0	1.45	0	0	0	1	37.9747	62.0253
1	1	3-1	9	GP	3.25	2.75	0.5	0	0	0	0	3.25	0	0	0	0	0	0	1.83	0	1.42	0	0	0	100
1	1	3-2	10	GP	0	0	0	0	0	0	0	0	0	0	0	0	0	0	0	0	0	0	0	#DIV/0!	#DIV/0!
1	1	3-3	11	GP	2.17	2	0	0	0.17	0	0.17	2	0	0	0	0	0	0	0.17	0	2	0	0	0	100
1	1	3-4	12	GP	5.25	4.75	0	0	0.5	0	0.5	4.75	0	0	0	0	0	1	2.25	0	2	0	0	19.0476	80.9524
1	1	4-1	13	GP	5	3	0	0	0.5	0	0.5	3	0	0	0	0	2	0	3	0	0	0	0	40	60
1	1	4-2	14	GP	8.53	8	0	0	0.53	0	0.53	8	3	2	0	0	0	0	1.53	0	2	0	0	58.6166	41.3834
1	1	4-3	15	GP	14.98	10.92	3.17	0	0.5	0.4	0.9	14.09	0	0	0	2.83	4.33	1	5.75	0.4	0	0	0.67	54.4726	45.5274
1	1	4-4	16	GP	11.68	10	0.67	0	0.6	0.42	1.02	10.67	0	0	0	3.5	3.75	0	3.83	0.6	0	0	0	62.0719	37.9281
1	1	5-1	17	GP	2.33	2	0	0	0	0.33	0.33	2	0	0	0	0	1	0	1.33	0	0	0	0	42.9185	57.0815
1	1	5-2	18	GP	5.95	5	0	0	0.95	0	0.95	5	0	0	0	2.25	1.5	0	2.2	0	0	0	0	63.0252	36.9748
1	1	5-3	19	GP	3.63	1.92	0	0	1.72	0	1.72	1.92	0	0	0	3.63	0	0	0	0	0	0	0	100	0
1	1	5-4	20	GP	8.67	8.67	0	0	0	0	0	8.67	0	0	0	0	5.17	0	3.5	0	0	0	0	59.6309	40.3691
1	1	6-1	21	GP	5	4.5	0	0	0.5	0	0.5	4.5	0	0	0	0	1.5	0	3.5	0	0	0	0	30	70
1	1	6-2	22	GP	8.72	6.83	0	0	1.88	0	1.88	6.83	0	0.88	0	0	2.5	1	4.33	0	0	0	0	50.2294	49.656
1	1	6-3	23	GP	1	1	0	0	0	0	0	1	0	0	0	0	0	0	1	0	0	0	0	0	100
1	1	6-4	24	GP	0	0	0	0	0	0	0	0	0	0	0	0	0	0	0	0	0	0	0	#DIV/0!	#DIV/0!
1	1	7-1	25	GP	9.73	8.33	1	0	0	0.4	0.4	9.33	3.07	0	0	0	3.25	0	1.42	0	2	0	0	64.9538	35.149
1	1	7-2	26	GP	9.25	8.75	0	0	0.5	0	0.5	8.75	1.5	1.67	0	0	3	0	3.08	0	0	0	0	66.7027	33.2973
1	1	7-3	27	GP	6.37	4.67	0	0	0	1.7	1.7	4.67	0	0	0	1.33	1.07	0	1.47	0	2.5	0	0	37.6766	62.3234
1	1	7-4	28	GP	9.37	6.33	2.5	0	0.53	0	0.53	8.83	0	0	0	3.5	2.5	0	2.37	1	0	0	0	64.0342	35.9658
1	1	8-1	29	SP	16.18	15	0	0	0.43	0.75	1.18	15	9.18	3	0	0	0	0	4	0	0	0	0	75.2781	24.7219
1	1	8-2	30	SP	7.9	5	1.5	0	0.4	1	1.4	6.5	4.4	1.5	0	0	0	1	0	1	0	0	0	87.3418	12.6582
1	1	8-3	31	SP	8.25	6.25	1.5	0	0	0.5	0.5	7.75	3	2	0	0	0	0	3.25	0	0	0	0	60.6061	39.3939
1	1	8-4	32	SP	7.15	6.75	0	0	0	0.4	0.4	6.75	2.9	3	0	0	0	0	1.25	0	0	0	0	82.5175	17.4825
1	1	9-1	33	SP	14.08	12.33	0.75	0	0	1	1	13.08	7.33	6	0.25	0	0	0	0	0	0	0	0.5	96.4489	3.55114
1	1	9-2	34	SP	7.25	5.42	0.5	0	0	1.33	1.33	5.92	4.33	2	0.5	0	0	0	0.42	0	0	0	0	94.2069	5.7931
1	1	9-3	35	SP	13.5	11.83	0.67	0	1	0	1	12.5	3.67	7.67	0.67	0	0	0	1.5	0	0	0	0	88.963	11.1111
1	1	9-4	36	SP	4	3.33	0	0	0.67	0	0.67	3.33	2.83	0	0	0	0	0	0.5	0.67	0	0	0	70.75	29.25
1	1	10-1	37	COMP	7.75	5.75	0	0	0.33	1.67	2	5.75	6.42	1.33	0	0	0	0	0	0	0	0	0	100	0
1	1	10-2	38	COMP	5.83	4	1.5	0	0.33	0	0.33	5.5	1.5	4.33	0	0	0	0	0	0	0	0	0	100	0
1	1	10-3	39	COMP	7.42	6.5	0	0	0.25	0.67	0.92	6.5	4.08	3.33	0	0	0	0	0	0	0	0	0	99.8652	0
1	1	10-4	40	COMP	7.67	7.33	0	0	0.33	0	0.33	7.33	2.33	5.33	0	0	0	0	0	0	0	0	0	99.8696	0
1	1	11-1	41	COMP	6.75	6	0	0	0.75	0	0.75	6	5.25	1.5	0	0	0	0	0	0	0	0	0	100	0
1	1	11-2	42	COMP	7.57	7.17	0	0	0	0.4	0.4	7.17	4.2	3.37	0	0	0	0	0	0	0	0	0	100	0
1	1	11-3	43	COMP	7.08	4.33	1.17	1.25	0.33	0	1.58	5.5	4.33	2.25	0	0	0	0	0.5	0	0	0	0	92.9379	7.06215
1	1	11-4	44	COMP	6.92	5	0	0	0.92	0.5	1.42	5	5.42	1.5	0	0	0	0	0	0	0	0	0	100	0
1	1	12-1	45	COMP	5.25	2.5	0	1.58	0	1.17	2.75	2.5	1.92	3.08	0.25	0	0	0	0	0	0	0	0	100	0
1	1	12-2	46	COMP	4.58	4	0	0	0.58	0	0.58	4	1.5	3.08	0	0	0	0	0	0	0	0	0	100	0
1	1	12-3	47	COMP	7.5	5.17	1.5	0	0.5	0.33	0.83	6.67	3.33	3.67	0.5	0	0	0	0	0	0	0	0	100	0
1	1	12-4	48	COMP	5.33	4	0	0	0	1.33	1.33	4	3.75	1.58	0	0	0	0	0	0	0	0	0	100	0
1	1	13-1	49	Reg	6.08	6.08	0	0	0	0	0	6.08	4.08	1	1	0	0	0	0	0	0	0	0	100	0
1	1	13-2	50	Reg	3.8	3	0	0	0.3	0.5	0.8	3	3.8	0	0	0	0	0	0	0	0	0	0	100	0
1	1	13-3	51	Reg	0	0	0	0	0	0	0	0	0	0	0	0	0	0	0	0	0	0	0	#DIV/0!	#DIV/0!
1	1	13-4	52	Reg	2.08	2.08	0	0	0	0	0	2.08	0	0	0	0	0	0	0	0	2.08	0	0	0	100
1	1	14-1	53	Reg	3	3	0	0	0	0	0	3	0	0	0	0	0	0	3	0	0	0	0	0	100
1	2	1-1	1	Transition	5.17	4.75	0	0	0.42	0	0.42	4.75	0	0	0	0	2	0	1.17	0	2	0	0	38.6847	61.3153
1	2	1-2	2	Transition	13.25	12.67	0	0	0.58	0	0.58	12.67	0	0	0	0	5	2.17	6.08	0	0	0	0	54.1132	45.8868
1	2	1-3	3	Transition	8.5	8.17	0	0	0	0.33	0.33	8.17	0	0	0	1.5	4	0	0	0	3	0	0	64.7059	35.2941
1	2	1-4	4	Transition	9.08	7.67	0.33	0	0	1.08	1.08	8	0	0	0	2	2.5	0	2.75	0	1.5	0	0.33	49.5595	50.4405
1	2	2-1	5	GP	1.5	0.83	0	0	0.42	0.25	0.67	0.83	0	0	0	0.75	0	0	0.75	0	0	0	0	50	50
1	2	2-2	6	GP	6.67	6.67	0	0	0	0	0	6.67	0	0	0	0	1.25	0	5.42	0	0	0	0	18.7406	81.2594
1	2	2-3	7	GP	7.42	6.75	0	0	0	0.67	0.67	6.75	0	0	0	2.42	1.5	0	3.5	0	0	0	0	52.8302	47.1698
1	2	2-4	8	GP	14.92	13.92	0	0	1	0	1	13.92	0	0	0	0	1.5	2	7	0	2.75	0	1.67	23.4584	76.5416
1	2	3-1	9	GP	14.5	13.58	0	0	0.42	0.5	0.92	13.58	0	0	0	2.75	3.58	1	7.17	0	0	0	0	50.5517	49.4483
1	2	3-2	10	GP	9.25	7.83	0	0	1.42	0	1.42	7.83	0	0	0	1.75	3	0	4.5	0	0	0	0	51.3514	48.6486
1	2	3-3	11	GP	0	0	0	0	0	0	0	0	0	0	0	0	0	0	0	0	0	0	0	#DIV/0!	#DIV/0!
1	2	3-4	12	GP	12.17	11.83	0	0	0.33	0	0.33	11.83	1.75	0	0	2	0	0	6	0.92	0	0	1.5	30.8135	69.1865
1	2	4-1	13	GP	8	6.58	1.25	0	0	0.17	0.17	7.83	0	0	0	0	2	1.25	4.75	0	0	0	0	40.625	59.375
1	2	4-2	14	GP	15.08	13.83	0	0	1	0.25	1.25	13.83	0	0	0	6.17	2.17	1	5.08	0	0	0	0.67	61.9363	38.13
1	2	4-3	15	GP	16.42	14.58	0	0	1.83	0	1.83	14.58	0	0	0	7.83	3.42	0	3.5	1.67	0	0	0	68.514	31.486
1	2	4-4	16	GP	5.27	4.87	0	0	0.4	0	0.4	4.87	0	0	0	1.27	2	0	2	0	0	0	0	62.0493	37.9507
1	2	5-1	17	GP	13.5	11.5	0.5	0	1.5	0	1.5	12	4	0	0	1.75	1.5	0	5.75	0	0	0	0.5	53.7037	46.2963
1	2	5-2	18	GP	7.77	6	1.5	0	0.27	0	0.27	7.5	0	0	0	2.77	3.5	0	1.5	0	0	0	0	80.695	19.305
1	2	5-3	19	GP	9.83	7.5	2	0	0	0.33	0.33	9.5	0	0	0	3	4.17	0	2.67	0	0	0	0	72.94	27.1617
1	2	5-4	20	GP	9.58	8.83	0	0	0	0.75	0.75	8.83	0	2	0	2	1.5	0	4.08	0	0	0	0	57.4113	42.5887
1	2	6-1	21	GP	9.92	8.92	0	0	0.75	0.25	1	8.92	2	0	0	0.25	5.42	0	2.25	0	0	0	0	77.3185	22.6815
1	2	6-2	22	GP	15.25	13.92	0	0	1.33	0	1.33	13.92	1.67	0	0	2	2.58	0	8.33	0.67	0	0	0	40.9836	59.0164
1	2	6-3	23	GP	7.5	6.5	0	0	0.25	0.75	1	6.5	2.5	0	0	0	1.5	0	3.5	0	0	0	0	53.3333	46.6667
1	2	6-4	24	GP	12.75	11.25	0	0.92	0.25	0.33	1.5	11.25	3.5	1.5	0	0	1.42	0	6.33	0	0	0	0	50.3529	49.6471
1	2	7-1	25	GP	9.33	7.67	0	0	1	0.17	1.17	7.67	1.25	1.5	0	0	1.5	0	5.08	0	0	0	0	45.552	54.448
1	2	7-2	26	GP	8.5	7.17	0.5	0	0.83	0	0.83	7.67	2	5	0	0.33	0	0	1.17	0	0	0	0	86.2353	13.7647
1	2	7-3	27	GP	22	20.67	0	1	0	0.33	1.33	20.67	3.33	0	0	2	7.5	1.58	6.58	1	0	0	0	65.5	34.4545
1	2	7-4	28	GP	9.5	9	0.5	0	0	0	0	9.5	0	4	0	2.5	0	0	2.5	0	0	0	0.5	68.4211	31.5789
1	2	8-1	29	SP	7.7	6.25	0	0	0.92	0.53	1.45	6.25	3.83	1.28	0	0	0	0	2.58	0	0	0	0	66.3636	33.5065
1	2	8-2	30	SP	7.5	6.5	0	0	0	1	1	6.5	3	4.5	0	0	0	0	0	0	0	0	0	100	0
1	2	8-3	31	SP	12.17	10.75	0.75	0	0.67	0	0.67	11.5	6.58	4.83	0.75	0	0	0	0	0	0	0	0	99.9178	0
1	2	8-4	32	SP	8.67	7.25	0	0	0.92	0.5	1.42	7.25	5.67	2	0	0	0	0	1	0	0	0	0	88.466	11.534
1	2	9-1	33	SP	4.08	3	0	0	0.67	0.42	1.08	3	4.08	0	0	0	0	0	0	0	0	0	0	100	0
1	2	9-2	34	SP	7.67	6.92	0	0	0.33	0.42	0.75	6.92	4.33	3.33	0	0	0	0	0	0	0	0	0	99.8696	0
1	2	9-3	35	SP	6.75	6.42	0	0	0.33	0	0.33	6.42	6.75	0	0	0	0	0	0	0	0	0	0	100	0
1	2	9-4	36	SP	8.58	8	0	0	0	0.58	0.58	8	3.33	3.25	0	0	0	0	2	0	0	0	0	76.69	23.31
1	2	10-1	37	COMP	7.67	6.75	0	0	0	0.92	0.92	6.75	3.5	4.17	0	0	0	0	0	0	0	0	0	100	0
1	2	10-2	38	COMP	6.42	5.5	0	0	0	0.92	0.92	5.5	6.42	0	0	0	0	0	0	0	0	0	0	100	0
1	2	10-3	39	COMP	8.58	7.83	0	0	0	0.75	0.75	7.83	5.08	3.5	0	0	0	0	0	0	0	0	0	100	0
1	2	10-4	40	COMP	8.33	7.33	0	0	0	1	1	7.33	6	2.33	0	0	0	0	0	0	0	0	0	100	0
1	2	11-1	41	COMP	15.5	14.08	0	1	0	0.42	1.42	14.08	4.67	10.83	0	0	0	0	0	0	0	0	0	100	0
1	2	11-2	42	COMP	7.5	6.5	0	0	0	1	1	6.5	5.5	2	0	0	0	0	0	0	0	0	0	100	0
1	2	11-3	43	COMP	7.25	6.67	0	0	0.33	0.25	0.58	6.67	4.25	2.67	0	0	0	0	0.33	0	0	0	0	95.4483	4.55172
1	2	11-4	44	COMP	0	0	0	0	0	0	0	0	0	0	0	0	0	0	0	0	0	0	0	#DIV/0!	#DIV/0!
1	2	12-1	45	COMP	4.33	4.33	0	0	0	0	0	4.33	2	2.33	0	0	0	0	0	0	0	0	0	100	0
1	2	12-2	46	COMP	6.85	6.33	0	0	0	0.52	0.52	6.33	3.1	3.42	0	0	0	0	0.33	0	0	0	0	95.1825	4.81752
1	2	12-3	47	COMP	7	7	0	0	0	0	0	7	4.17	2.83	0	0	0	0	0	0	0	0	0	100	0
1	2	12-4	48	COMP	4.83	3.33	0	0	0	1.5	1.5	3.33	4.83	0	0	0	0	0	0	0	0	0	0	100	0
1	2	13-1	49	Reg	2.33	1	1	0	0	0.33	0.33	2	1.33	0	0	0	0	0	0	0	0	0	1	57.0815	42.9185
1	2	13-2	50	Reg	6.5	6	0.5	0	0	0	0	6.5	6	0	0	0	0	0	0	0	0	0	0.5	92.3077	7.69231
1	2	13-3	51	Reg	0	0	0	0	0	0	0	0	0	0	0	0	0	0	0	0	0	0	0	#DIV/0!	#DIV/0!
1	2	13-4	52	Reg	0	0	0	0	0	0	0	0	0	0	0	0	0	0	0	0	0	0	0	#DIV/0!	#DIV/0!
1	3	1-1	1	Transition	6.17	5.67	0.5	0	0	0	0	6.17	0	0	0	0	2.08	0	3.58	0	0	0	0.5	33.7115	66.1264
1	3	1-2	2	Transition	12.67	12.17	0	0	0.5	0	0.5	12.17	1.5	0	0	0	6.83	0	3.83	0.5	0	0	0	65.7459	34.1752
1	3	1-3	3	Transition	10.7	9.08	0.75	0	0.87	0	0.87	9.83	0	0	0	4.25	0	0	5.7	0	0	0	0.75	39.7196	60.2804
1	3	1-4	4	Transition	11.53	10.58	0.07	0.75	0.07	0.07	0.88	10.65	1.75	0	0	2.2	3	0	2.58	0	0	0	2	60.2775	39.7225
1	3	2-1	5	GP	8.75	7.67	0	0	0	1.08	1.08	7.67	0	0	0	1.83	3.75	0	3.17	0	0	0	0	63.7714	36.2286
1	3	2-2	6	GP	14.58	13.25	0	0.75	0	0.58	1.33	13.25	0	0	0	3	4.42	0	7.17	0	0	0	0	50.8916	49.177
1	3	2-3	7	GP	12.92	10.33	1	0.75	0	0.83	1.58	11.33	0	0	0	2.58	1	1.33	4	0	4	0	0	38.0031	61.9195
1	3	2-4	8	GP	10.08	9.08	0.67	0	0	0.33	0.33	9.75	0	0	0	1	3.5	0.67	3	1.92	0	0	0	51.2897	48.8095
1	3	3-1	9	GP	1	1	0	0	0	0	0	1	0	0	0	0	0	0	1	0	0	0	0	0	100
1	3	3-2	10	GP	10.33	8.5	0.5	0	1	0.33	1.33	9	0	0	0	0	3.75	0	6.08	0.5	0	0	0	36.302	63.698
1	3	3-3	11	GP	13.5	10	0.75	0.75	2	0	2.75	10.75	0	0	0	1.75	3	1.25	4.63	1.12	1.75	0	0	44.4444	55.5556
1	3	3-4	12	GP	15.68	13.75	1.18	0.75	0	0	0.75	14.93	0	0	0	2.75	2	0.6	3.75	0	6.58	0	0	34.1199	65.8801
1	3	4-1	13	GP	13.92	10.83	1.75	1	0	0.33	1.33	12.58	0	0	0.75	2.75	1.67	0	4.17	1	3.58	0	0	37.1408	62.8592
1	3	4-2	14	GP	13.42	12.08	0	1	0.17	0.17	1.33	12.08	0	0	0	1.67	5.67	0	6.08	0	0	0	0	54.6945	45.3055
1	3	4-3	15	GP	20.58	17.67	0.5	0.83	1.58	0	2.42	18.17	0	0	0	5.42	3.83	1	8.67	1.67	0	0	0	49.8056	50.243
1	3	4-4	16	GP	15.67	14.83	0	0	0.83	0	0.83	14.83	0	0	0	5.5	2.67	0	7.17	0	0	0	0.33	52.1378	47.8622
1	3	5-1	17	GP	5.5	4.17	0	0	1	0.33	1.33	4.17	0	0	0	1	1.5	0	3	0	0	0	0	45.4545	54.5455
1	3	5-2	18	GP	7.17	6.33	0	0	0	0.83	0.83	6.33	0	0	0	5.5	1.17	0	0.5	0	0	0	0	93.0265	6.9735
1	3	5-3	19	GP	3.45	3.32	0.07	0	0.07	0	0.07	3.39	0	0	0	0.45	0	0	3	0	0	0	0	13.0435	86.9565
1	3	5-4	20	GP	5.8	4.5	0	0	0	1.3	1.3	4.5	0	0	0	0.77	1.5	0.33	3.2	0	0	0	0	44.8276	55.1724
1	3	6-1	21	GP	12.75	10.67	0.67	1	0.25	0.17	1.42	11.34	2.17	0	0	3.5	0	0.67	3.42	1	2	0	0	49.7255	50.3529
1	3	6-2	22	GP	16.25	15	0	0	1.25	0	1.25	15	0	0	0	3.67	3.33	2	5.75	1.5	0	0	0	55.3846	44.6154
1	3	6-3	23	GP	15.75	13.08	0.67	1.25	0.75	0	2	13.75	5.58	2.17	0	5.33	0	0.67	2	0	0	0	0	87.3016	12.6984
1	3	6-4	24	GP	10.25	9.25	1	0	0	0	0	10.25	2.17	0	0	1.5	0	0	6.58	0	0	0	0	35.8049	64.1951
1	3	7-1	25	GP	0	0	0	0	0	0	0	0	0	0	0	0	0	0	0	0	0	0	0	#DIV/0!	#DIV/0!
1	3	7-2	26	GP	11.92	10.17	0.75	0	1	0	1	10.92	1.5	0	0	3.5	5	0.5	1.42	0	0	0	0	88.0872	11.9128
1	3	7-3	27	GP	19.08	17	0.5	0	0	1.58	1.58	17.5	7.5	2	0.5	0.75	1.75	0.33	6.25	0	0	0	0	67.2432	32.7568
1	3	7-4	28	GP	0	0	0	0	0	0	0	0	0	0	0	0	0	0	0	0	0	0	0	#DIV/0!	#DIV/0!
1	3	8-1	29	SP	0	0	0	0	0	0	0	0	0	0	0	0	0	0	0	0	0	0	0	#DIV/0!	#DIV/0!
1	3	8-2	30	SP	5.33	5.33	0	0	0	0	0	5.33	2.33	3	0	0	0	0	0	0	0	0	0	100	0
1	3	8-3	31	SP	10.83	10.17	0	0	0.67	0	0.67	10.17	5.67	3.67	0	0	0	0	0.5	0	0	0	1	86.2419	13.8504
1	3	8-4	32	SP	3.5	3.5	0	0	0	0	0	3.5	1.5	2	0	0	0	0	0	0	0	0	0	100	0
1	3	9-1	33	SP	7.75	6.25	0	0	1.25	0.25	1.5	6.25	6.25	1.5	0	0	0	0	0	0	0	0	0	100	0
1	3	9-2	34	SP	5.55	5	0	0	0.45	0.1	0.55	5	0	4.88	0	0.67	0	0	0	0	0	0	0	100	0
1	3	9-3	35	SP	6.25	6.25	0	0	0	0	0	6.25	3.75	2.5	0	0	0	0	0	0	0	0	0	100	0
1	3	9-4	36	SP	12.1	10.5	0	1	0.6	0	1.6	10.5	6.6	3.5	2	0	0	0	0	0	0	0	0	100	0
1	3	10-1	37	COMP	8.1	7	0	0	0.75	0.35	1.1	7	5.1	2.75	0	0	0	0	0.25	0	0	0	0	96.9136	3.08642
1	3	10-2	38	COMP	7.67	6.67	0	0	0	1	1	6.67	5.17	2.5	0	0	0	0	0	0	0	0	0	100	0
1	3	10-3	39	COMP	8.17	7.33	0	0	0	0.83	0.83	7.33	5.42	2.75	0	0	0	0	0	0	0	0	0	100	0
1	3	10-4	40	COMP	11	10.4	0	0	0.6	0	0.6	10.4	6.92	2	0.75	0	0	0	0	0	1.33	0	0	87.9091	12.0909
1	3	11-1	41	COMP	7.25	6	0	0	1	0.25	1.25	6	5.75	1.5	0	0	0	0	0	0	0	0	0	100	0
1	3	11-2	42	COMP	6.17	5.17	0	0	0.5	0.5	1	5.17	5	1.17	0	0	0	0	0	0	0	0	0	100	0
1	3	11-3	43	COMP	8.75	8.25	0	0	0.33	0.17	0.5	8.25	2.58	6.17	0	0	0	0	0	0	0	0	0	100	0
1	3	11-4	44	COMP	6.5	6.4	0	0	0	0.1	0.1	6.4	4	2.5	0	0	0	0	0	0	0	0	0	100	0
1	3	12-1	45	COMP	8.5	7.17	0	0	1	0.33	1.33	7.17	6.33	2.17	0	0	0	0	0	0	0	0	0	100	0
1	3	12-2	46	COMP	5.58	4.75	0	0	0	0.83	0.83	4.75	3.83	1.25	0	0	0	0	0	0	0	0	0.5	91.0394	8.96057
1	3	12-3	47	COMP	9.58	9	0	0	0.58	0	0.58	9	5.08	4.5	0	0	0	0	0	0	0	0	0	100	0
1	3	12-4	48	COMP	7.83	6.33	0	0	0.5	1	1.5	6.33	6.67	1.17	0	0	0	0	0	0	0	0	0	100.128	0
1	3	13-1	49	Reg	4.5	4.5	0	0	0	0	0	4.5	4	0	0	0	0	0	0.5	0	0	0	0	88.8889	11.1111
1	3	13-2	50	Reg	4.92	4.92	0	0	0	0	0	4.92	4	0	0.92	0	0	0	0	0	0	0	0	100	0
1	3	13-3	51	Reg	5.75	4	1.75	0	0	0	0	5.75	5.25	0	0	0	0	0	0.5	0	0	0	0	91.3043	8.69565
1	3	13-4	52	Reg	3.83	2.83	1	0	0	0	0	3.83	1.83	0	0	0	0	0	1	0	0	0	1	47.7807	52.2193
1	4	1-1	1	Transition	9	7.42	1.25	0	0.33	0	0.33	8.67	0	0	0	0	3	0	2.25	0	2.5	0	1.25	33.3333	66.6667
1	4	1-2	2	Transition	12.83	11.58	0	0	1.25	0	1.25	11.58	0	0	0	0	3.08	0	4.08	1.33	2.83	0	1.5	24.0062	75.9158
1	4	1-3	3	Transition	10.37	10	0	0	0	0.37	0.37	10	1.5	0	0	0	5	0	3.87	0	0	0	0	62.6808	37.3192
1	4	1-4	4	Transition	3.17	3.17	0	0	0	0	0	3.17	0	0	0	1.67	0	0	1.5	0	0	0	0	52.6814	47.3186
1	4	2-1	5	GP	14.17	10.33	2.42	1.17	0.17	0.08	1.42	12.75	0	0	0	5.67	4	0	4.5	0	0	0	0	68.2428	31.7572
1	4	2-2	6	GP	12.62	10.83	0	0	0.58	0.2	0.78	10.83	0	0	0	1.58	4.83	0	6.2	0	0	0	0	50.7924	49.1284
1	4	2-3	7	GP	9.33	8.42	0	0	0.67	0.25	0.92	8.42	0	0	0	2.08	2.75	0	4.5	0	0	0	0	51.7685	48.2315
1	4	2-4	8	GP	18.08	15.17	1.25	1	0.67	0	1.67	16.42	0	0	0	6.25	2	1.92	4.42	0	3	0	0.5	56.25	43.8053
1	4	3-1	9	GP	7.75	7.25	0	0	0.5	0	0.5	7.25	0	0	0	0	4.67	0	3.08	0	0	0	0	60.2581	39.7419
1	4	3-2	10	GP	14.17	11.5	1.5	0	1.17	0	1.17	13	4	0	0	0	1.5	0	8.67	0	0	0	0	38.8144	61.1856
1	4	3-3	11	GP	18.08	15.75	1	0	1.33	0	1.33	16.75	0	0	0	5.83	4.5	1	6.25	0	0	0	0.5	62.6659	37.3341
1	4	3-4	12	GP	18.08	14.33	1	1.25	1.33	0.17	2.75	15.33	0	0	0	7	1.25	2	3.75	0.75	0	0	3.33	56.6925	43.3075
1	4	4-1	13	GP	10.17	8.17	1.25	0	0.75	0	0.75	9.42	0	0	0	4.25	0	0	2.5	0	3.42	0	0	41.7896	58.2104
1	4	4-2	14	GP	17	12.63	2	0.83	1.12	0.42	2.37	14.63	2.5	0	0	4.5	4.5	1	4.5	0	0	0	0	73.5294	26.4706
1	4	4-3	15	GP	14.08	11.58	1	0	1.25	0.25	1.5	12.58	0	0	0	3.83	2.17	2	5.33	0.75	0	0	0	56.8182	43.1818
1	4	4-4	16	GP	22.58	18.67	0.75	2	1	0.17	3.17	19.42	5.5	0	0	7.42	2.17	1.5	6	0	0	0	0	73.4721	26.5722
1	4	5-1	17	GP	19.5	18.5	0.5	0	0.4	0.1	0.5	19	0	0	0	3.75	3.5	0	9.75	0	2.5	0	0	37.1795	62.8205
1	4	5-2	18	GP	7.17	5.5	0	0	0.58	1.08	1.67	5.5	0	0	0	6	1.17	0	0	0	0	0	0	100	0
1	4	5-3	19	GP	8.35	7.15	0.07	1	0.07	0.07	1.13	7.22	0	0	0	2.27	2.5	0	3.58	0	0	0	0	57.1257	42.8743
1	4	5-4	20	GP	7.83	6.83	0	0	0	1	1	6.83	2.25	0	0	0.75	0	0.3	4.53	0	0	0	0	42.1456	57.8544
1	4	6-1	21	GP	21.42	17.75	1	1.17	1.25	0.25	2.67	18.75	0	0	0	6.33	4.83	1.75	5.5	0	3	0	0	60.2708	39.6825
1	4	6-2	22	GP	2.08	2.08	0	0	0	0	0	2.08	0	0	0	0	0	0	2.08	0	0	0	0	0	100
1	4	6-3	23	GP	13.67	10.17	1.17	0.58	1.58	0.17	2.33	11.34	2.83	1	0	1.33	1.83	2.67	4	0	0	0	0	70.6657	29.2612
1	4	6-4	24	GP	16.83	12.42	2.33	0	1.42	0.17	1.58	14.75	0	0	0	5.5	4.5	0	5.33	0	0	0	1.5	59.4177	40.5823
1	4	7-1	25	GP	15.45	12.83	0.33	0.42	1.6	0.27	2.28	13.16	3.85	2	0	1.42	2	0.42	5.77	0	0	0	0	62.7184	37.3463
1	4	7-2	26	GP	7.75	6.5	1	0	0	0.25	0.25	7.5	0	0	0	0.25	1.5	0	6	0	0	0	0	22.5806	77.4194
1	4	7-3	27	GP	11.58	8.5	1.42	0.33	0.83	0.5	1.67	9.92	5.33	3	0	1	0	0.75	1.5	0	0	0	0	87.0466	12.9534
1	4	7-4	28	GP	17.42	13.5	1.25	0	2.5	0.17	2.67	14.75	11.92	2.5	1.25	0	0	0	0.5	0	0.5	0	0.75	89.9541	10.0459
1	4	8-1	29	SP	7.58	5.83	0	0	0.42	1.33	1.75	5.83	6.25	1	0	0	0	0	0.33	0	0	0	0	95.6464	4.35356
1	4	8-2	30	SP	13.58	12.33	0.75	0	0	0.5	0.5	13.08	4.5	4.17	0.75	0	0	0	1.92	0	2.25	0	0	69.3667	30.7069
1	4	8-3	31	SP	0	0	0	0	0	0	0	0	0	0	0	0	0	0	0	0	0	0	0	#DIV/0!	#DIV/0!
1	4	8-4	32	SP	8	6.75	0.75	0	0	0.5	0.5	7.5	6	2	0	0	0	0	0	0	0	0	0	100	0
1	4	9-1	33	SP	6.92	5.58	0	0	1	0.33	1.33	5.58	5.92	1	0	0	0	0	0	0	0	0	0	100	0
1	4	9-2	34	SP	11.02	9.82	0.07	1	0.07	0.07	1.13	9.89	5.25	4	0	0.77	0	0	1	0	0	0	0	90.9256	9.07441
1	4	9-3	35	SP	15.25	14.42	0.25	0	0.58	0	0.58	14.67	8.08	6.17	0	0	0	0	0	0	0	0	1	93.4426	6.55738
1	4	9-4	36	SP	11.75	11	0	0	0.33	0.42	0.75	11	6	4.75	0	0	0	0	1	0	0	0	0	91.4894	8.51064
1	4	10-1	37	COMP	9.3	8.33	0	0	0.17	0.8	0.97	8.33	7.3	1.25	0	0	0	0	0.75	0	0	0	0	91.9355	8.06452
1	4	10-2	38	COMP	10.25	8.33	0.17	0	1.58	0.17	1.75	8.5	7	1.75	0	0	0	0	0	0	1	0	0.5	85.3659	14.6341
1	4	10-3	39	COMP	7.5	6.5	0	0	0.75	0.25	1	6.5	5	1.5	0	0	0	0	0.5	0	0.5	0	0	86.6667	13.3333
1	4	10-4	40	COMP	9.92	7.5	0	0.75	1.67	0	2.42	7.5	5.92	3.67	0	0	0	0	0.33	0	0	0	0	96.6734	3.32661
1	4	11-1	41	COMP	9.42	8.5	0	0	0	0.92	0.92	8.5	4.92	4.5	0	0	0	0	0	0	0	0	0	100	0
1	4	11-2	42	COMP	8.33	7	0	0	0	1.33	1.33	7	6.33	1.5	0	0	0	0	0.5	0	0	0	0	93.9976	6.0024
1	4	11-3	43	COMP	7.58	6.5	0	0	0.33	0.75	1.08	6.5	4.08	3.5	0	0	0	0	0	0	0	0	0	100	0
1	4	11-4	44	COMP	4.83	4.5	0	0	0	0.33	0.33	4.5	3.33	1.5	0	0	0	0	0	0	0	0	0	100	0
1	4	12-1	45	COMP	3	3	0	0	0	0	0	3	3	0	0	0	0	0	0	0	0	0	0	100	0
1	4	12-2	46	COMP	8.58	7.33	0	0	0.75	0.5	1.25	7.33	7.08	1.5	0	0	0	0	0	0	0	0	0	100	0
1	4	12-3	47	COMP	9.08	6.67	1.33	0	0.92	0.17	1.08	8	4.92	3.5	0.67	0	0	0	0	0	0	0	0	100.11	0
1	4	12-4	48	COMP	4.08	2.75	0	0	0	1.33	1.33	2.75	2.58	1.5	0	0	0	0	0	0	0	0	0	100	0
1	4	13-1	49	Reg	7.33	6	0	0	0	1.33	1.33	6	5.83	1	0	0	0	0	0.5	0	0	0	0	93.1787	6.82128
1	4	13-2	50	Reg	4.5	3.25	1.25	0	0	0	0	4.5	1.75	0	0	0	0	0	0	0	0	0	2.75	38.8889	61.1111
1	4	13-3	51	Reg	2.5	2.5	0	0	0	0	0	2.5	2.5	0	0	0	0	0	0	0	0	0	0	100	0
1	4	13-4	52	Reg	0	0	0	0	0	0	0	0	0	0	0	0	0	0	0	0	0	0	0	#DIV/0!	#DIV/0!
1	1	1-1	1	Transition	5.25	3.92	1.33	0	0	0	0	5.25	0	0	0	0	0	0	3.42	0	1.83	0	0	0	100
1	1	1-2	2	Transition	2.5	1	1.5	0	0	0	0	2.5	0	0	0	0	0	0	2.5	0	0	0	0	0	100
1	1	1-3	3	Transition	4.08	1.25	1.92	0	0.92	0	0.92	3.17	0	0	0	0	0	0	4.08	0	0	0	0	0	100
1	1	1-4	4	Transition	6.62	6.33	0	0	0.28	0	0.28	6.33	0	0	0	1.5	1.75	0	3.37	0	0	0	0	49.0937	50.9063
1	1	2-1	5	GP	7.87	5.83	1.5	0	0.53	0	0.53	7.33	0	0	0	0.75	3	0	4.12	0	0	0	0	47.6493	52.3507
1	1	2-2	6	GP	4.55	3.83	0	0	0.72	0	0.72	3.83	0	0	0	0	1	0	3.55	0	0	0	0	21.978	78.022
1	1	2-3	7	GP	6.78	6.08	0	0	0.7	0	0.7	6.08	0	0	0	1.02	0	2.75	1.02	0	2	0	0	55.6047	44.5428
1	1	2-4	8	GP	1.17	0.92	0	0	0.25	0	0.25	0.92	0	0	0	1.17	0	0	0	0	0	0	0	100	0
1	1	3-1	9	GP	7.63	5.25	1.92	0	0.47	0	0.47	7.17	0	0	0	0	0	3.13	0	0	4.5	0	0	41.0223	58.9777
1	1	3-2	10	GP	0.58	0.5	0	0	0.08	0	0.08	0.5	0	0	0	0.58	0	0	0	0	0	0	0	100	0
1	1	3-3	11	GP	7.33	5	1.17	0	1.17	0	1.17	6.17	0	0	0	3	2	1.17	0	0	1.17	0	0	84.1746	15.9618
1	1	3-4	12	GP	5.33	1.42	2.58	0	1.33	0	1.33	4	0	0	0	1.75	0	0	3.58	0	0	0	0	32.833	67.167
1	1	4-1	13	GP	9.75	7.08	1.5	0	1.17	0	1.17	8.58	0	0	0	3.67	0	1.5	1.42	0.67	0	0	2.5	53.0256	47.0769
1	1	4-2	14	GP	5.58	4.58	0	0	1	0	1	4.58	0	0	0	2	0	0	3.08	0.5	0	0	0	35.8423	64.1577
1	1	4-3	15	GP	16.83	14.17	1.42	0	1.25	0	1.25	15.59	0	0	0	4.42	4.67	0.75	5.83	0.5	0	0	0.67	58.467	41.5924
1	1	4-4	16	GP	7.33	2.33	3.5	0	1.5	0	1.5	5.83	0	0	0	2.58	0	1.5	3.25	0	0	0	0	55.6617	44.3383
1	1	5-1	17	GP	0	0	0	0	0	0	0	0	0	0	0	0	0	0	0	0	0	0	0	#DIV/0!	#DIV/0!
1	1	5-2	18	GP	4.92	4.92	0	0	0	0	0	4.92	0	0	0	1	2.92	0	1	0	0	0	0	79.6748	20.3252
1	1	5-3	19	GP	5	3.58	1.42	0	0	0	0	5	0	0	0	1.75	1.83	0	1.42	0	0	0	0	71.6	28.4
1	1	5-4	20	GP	6.5	4.5	2	0	0	0	0	6.5	0	0	0	1.33	4	0	1.17	0	0	0	0	82	18
1	1	6-1	21	GP	4.5	2.5	1.83	0	0	0.17	0.17	4.33	0	0	0	1	1	1.5	1	0	0	0	0	77.7778	22.2222
1	1	6-2	22	GP	8	7.67	0	0	0.33	0	0.33	7.67	0	0	0	2.67	2.67	0	2.67	0	0	0	0	66.75	33.375
1	1	6-3	23	GP	7.42	5.25	2.17	0	0	0	0	7.42	0	0	0	1.67	2	1.5	2.25	0	0	0	0	69.6765	30.3235
1	1	6-4	24	GP	21.08	19.83	0	0	1.25	0	1.25	19.83	0	0	0	8.5	3.5	0	2.75	6.33	0	0	0	56.926	43.074
1	1	7-1	25	GP	10.42	6	3.5	0	0.92	0	0.92	9.5	0	0	0	4.92	2	0	0	0	0	0	3.5	66.4107	33.5893
1	1	7-2	26	GP	8.5	5	2.5	0	1	0	1	7.5	0	0	0	0	0	1.5	6	0	0	0	1	17.6471	82.3529
1	1	7-3	27	GP	6.67	4.68	0	0	1.98	0	1.98	4.68	0	0	0	3.33	0	0.33	2.38	0.28	0	0	0.33	54.8726	44.8276
1	1	7-4	28	GP	16.42	14.83	0.42	0	1.17	0	1.17	15.25	8.83	6.83	0	0	0	0	0.75	0	0	0	0	95.3715	4.5676
1	1	8-1	29	SP	6.33	4.58	1	0	0.75	0	0.75	5.58	0	0	0	1.58	0	0	1.75	0	0	0	1	24.9605	43.4439
1	1	8-2	30	SP	18.25	16.75	0	0	1.5	0	1.5	16.75	11.25	5.33	0.33	0.92	0	0	0.42	0	0	0	0	97.6986	2.30137
1	1	8-3	31	SP	6.17	5.08	0	0	1.08	0	1.08	5.08	2.67	0	0	0	0	0	3.5	0	0	0	0	43.2739	56.7261
1	1	8-4	32	SP	9.92	8.75	0	0	1.17	0	1.17	8.75	5	2	0.67	0	0	0.42	1.17	0	0.67	0	0	81.5524	18.5484
1	1	9-1	33	SP	13	10.67	1.33	0	1	0	1	12	6.67	2.5	2.67	0	0	0	0	0	0.17	0	1	91.0769	9
1	1	9-2	34	SP	8.58	6.92	0	0	1.67	0	1.67	6.92	8.58	0	0	0	0	0	0	0	0	0	0	100	0
1	1	9-3	35	SP	8	7.25	0	0	0.58	0.17	0.75	7.25	4.5	1.5	1.75	0	0	0	0	0	0.25	0	0	96.875	3.125
1	1	9-4	36	SP	6.25	5.55	0	0	0.62	0.08	0.7	5.55	2.75	3.5	0	0	0	0	0	0	0	0	0	100	0
1	1	10-1	37	COMP	9.25	6.5	0	0	1.5	0.25	1.75	6.5	9.25	0	0	0	0	0	0	0	0	0	0	100	0
1	1	10-2	38	COMP	7.83	7.5	0	0	0.33	0	0.33	7.5	0	2.58	3.5	0	0	0	0.33	0	1.42	0	0	77.6501	22.3499
1	1	10-3	39	COMP	8.17	6.75	0	0	1.42	0	1.42	6.75	2.67	4.33	0.42	0	0	0	0.25	0	0	0	0.5	90.8201	9.17993
1	1	10-4	40	COMP	8.42	6.25	1	0	1.17	0	1.17	7.25	3.17	3.75	1	0	0	0	0	0	0.5	0	0	94.0618	5.93824
1	1	11-1	41	COMP	7.25	5.83	0	0	1.33	0.08	1.42	5.83	5.5	1.5	0	0	0	0	0.25	0	0	0	0	96.5517	3.44828
1	1	11-2	42	COMP	9.58	7.58	0.92	0	1.08	0	1.08	8.5	3.67	4.58	0.92	0	0	0	0.42	0	0	0	0	95.7203	4.38413
1	1	11-3	43	COMP	8.17	6.08	1	0	1.08	0	1.08	7.08	6.5	1.67	0	0	0	0	0	0	0	0	0	100	0
1	1	11-4	44	COMP	9	7.17	0	0	1.25	0.58	1.83	7.17	6.33	2.42	0	0	0	0	0.25	0	0	0	0	97.2222	2.77778
1	1	12-1	45	COMP	8.5	7.58	0	0	0.92	0	0.92	7.58	6.5	1.5	0	0	0	0	0.5	0	0	0	0	94.1176	5.88235
1	1	12-2	46	COMP	6.42	4.67	0	0	1.5	0.25	1.75	4.67	3.67	2.75	0	0	0	0	0	0	0	0	0	100	0
1	1	12-3	47	COMP	10.33	8.67	0	0	1.67	0	1.67	8.67	7.75	2	0	0	0	0	0.58	0	0	0	0	94.3853	5.61471
1	1	12-4	48	COMP	6.25	4.5	1.75	0	0	0	0	6.25	3.75	2	0.5	0	0	0	0	0	0	0	0	100	0
1	1	13-1	49	Reg	6.25	5.83	0	0	0.42	0	0.42	5.83	5.75	0.5	0	0	0	0	0	0	0	0	0	100	0
1	1	13-2	50	Reg	8.83	7	0	0	1.5	0.33	1.83	7	8.33	0	0	0	0	0	0.5	0	0	0	0	94.3375	5.66251
1	1	13-3	51	Reg	4.08	3.58	0.5	0	0	0	0	4.08	2.5	0	0	0	0	0	1.08	0	0	0	0.5	61.2745	38.7255
1	1	13-4	52	Reg	6.33	6	0.33	0	0	0	0	6.33	2.17	0	0	0	0	0	2.83	0	1	0	0.33	34.2812	65.7188
1	1	14-1	53	Reg	6	5.75	0	0.25	0	0	0.25	5.75	0.75	0	0	0	0	0	5.25	0	0	0	0	12.5	87.5
1	2	1-1	1	Transition	7.25	7.25	0	0	0	0	0	7.25	0	0	0	0	2.08	0	5.17	0	0	0	0	28.6897	71.3103
1	2	1-2	2	Transition	7.33	6.67	0	0.58	0	0.08	0.67	6.67	0	0	0	0	1.58	1.5	4.25	0	0	0	0	42.0191	57.9809
1	2	1-3	3	Transition	10.58	7.83	2.08	0	0.67	0	0.67	9.91	0	0	0	1.5	5.08	0.5	1.92	0	1.58	0	0	66.9187	33.0813
1	2	1-4	4	Transition	8.08	6.58	1.5	0	0	0	0	8.08	0	0	0	2.75	0	0.75	3	0	1.58	0	0	43.3168	56.6832
1	2	2-1	5	GP	10.25	8.33	0	1.17	0.58	0.17	1.92	8.33	0	0	0	2.17	3.75	0	3.58	0.75	0	0	0	57.7561	42.2439
1	2	2-2	6	GP	16.58	14.83	0	0.17	1.42	0.17	1.75	14.83	0	0	0	1.5	4.5	2	8.33	0.25	0	0	0	48.2509	51.7491
1	2	2-3	7	GP	4.5	3.5	0	0.17	0.67	0.17	1	3.5	0	0	0	3	0	0	1.5	0	0	0	0	66.6667	33.3333
1	2	2-4	8	GP	19	15.67	2	0	1.33	0	1.33	17.67	0	0	0	9.67	3.83	0	5.5	0	0	0	0	71.0526	28.9474
1	2	3-1	9	GP	8.5	6.08	1.5	0.17	0.75	0	0.92	7.58	0	0	0	3.92	1.5	0	1.58	0	1.5	0	0	63.7647	36.2353
1	2	3-2	10	GP	9	6.5	0.67	1	0.83	0	1.83	7.17	0	0	0	3.17	2.5	0.5	1	0.5	0	0	1.33	68.5556	31.4444
1	2	3-3	11	GP	7	4.42	2.08	0.17	0.17	0.17	0.5	6.5	0.75	0	0	2.17	0	2	0.92	0.5	0	0	0.67	70.2857	29.8571
1	2	3-4	12	GP	10.42	7.25	2	0.17	1	0	1.17	9.25	0.67	0	0	5	0	0	4.75	0	0	0	0	54.4146	45.5854
1	2	4-1	13	GP	10.67	9.08	1.08	0	0.5	0	0.5	10.16	0	0	0	5.17	1.33	0	2.58	0	1.58	0	0	60.9185	38.9878
1	2	4-2	14	GP	17.58	15.83	0	0.33	1.25	0.17	1.75	15.83	0	0	0	4.58	2.25	1	6.92	0	0	0	2.83	44.5392	55.4608
1	2	4-3	15	GP	8.42	7.75	0	0	0.67	0	0.67	7.75	0	0	0	5.25	1.33	0	1.83	0	0	0	0	78.1473	21.734
1	2	4-4	16	GP	13.08	11.83	0	0.25	1	0	1.25	11.83	0	0	0	8.58	1.92	0	2.58	0	0	0	0	80.2752	19.7248
1	2	5-1	17	GP	6.75	6.75	0	0	0	0	0	6.75	0	0	0	1.75	3.92	0	1.08	0	0	0	0	84	16
1	2	5-2	18	GP	5.75	4.58	0	0	1.17	0	1.17	4.58	0	0	0	4.17	0	0	1.58	0	0	0	0	72.5217	27.4783
1	2	5-3	19	GP	4.25	2.58	1.33	0.08	0.25	0	0.33	3.91	0	0	0	1.33	1.5	0	1.42	0	0	0	0	66.5882	33.4118
1	2	5-4	20	GP	7.17	5.42	0	0.25	1.5	0	1.75	5.42	0	0	0	3	1.08	0.42	2.67	0	0	0	0	62.7615	37.2385
1	2	6-1	21	GP	10.75	9.83	0	0.42	0.17	0.33	0.92	9.83	0	0	0	3.67	2.33	0	4.58	0	0	0	0.17	55.814	44.186
1	2	6-2	22	GP	14.92	13.67	0	0	1.25	0	1.25	13.67	0	0	0	3.83	2.75	0	7.75	0.58	0	0	0	44.1019	55.8311
1	2	6-3	23	GP	9	5.17	2.67	0.33	0.67	0.17	1.17	7.84	0	0	0	3.33	2	0	2.33	0	0	0	1.33	59.2222	40.6667
1	2	6-4	24	GP	7	6.58	0.17	0.25	0	0	0.25	6.75	0	0	0	0	2.25	0	3.92	0.33	0	0	0.5	32.1429	67.8571
1	2	7-1	25	GP	17.75	15.25	0.67	0.08	1.75	0	1.83	15.92	0	0	0	9.42	5.92	0	1.25	0	0	0	1.17	86.4225	13.6338
1	2	7-2	26	GP	10.67	8.83	1.25	0	0.58	0	0.58	10.08	0	2	0	3.92	0	0	2.25	0	2.5	0	0	55.4827	44.5173
1	2	7-3	27	GP	10.5	8.25	0	0	1	0	1	8.25	2	2	0	0	0	1.58	3.75	0.5	0	0	0.67	53.1429	46.8571
1	2	7-4	28	GP	15.58	14.83	0	0	0.75	0	0.75	14.83	9.75	4.5	0	0	0	0	1.33	0	0	0	0	91.4634	8.53659
1	2	8-1	29	SP	7.75	6.67	0	0.17	0.75	0.17	1.08	6.67	1.5	4.33	0	0	0	0	1.42	0	0	0	0.5	75.2258	24.7742
1	2	8-2	30	SP	7.92	6.17	0	0.25	1.5	0	1.75	6.17	7.5	0	0	0	0	0	0.42	0	0	0	0	94.697	5.30303
1	2	8-3	31	SP	15.83	14.5	0.75	0.17	0.42	0	0.58	15.25	7.58	7.75	0.25	0	0	0	0.25	0	0	0	0	98.4207	1.57928
1	2	8-4	32	SP	13	11.42	0.5	0	1.08	0	1.08	11.92	9.08	3.25	0.5	0	0	0	0.17	0	0	0	0	98.6923	1.30769
1	2	9-1	33	SP	8	5.83	0	0.17	0.58	0.42	1.17	5.83	6.08	1.5	0	0	0	0	0.42	0	0	0	0	94.75	5.25
1	2	9-2	34	SP	7.5	6.92	0	0	0.33	0.25	0.58	6.92	3.08	3.67	0	0	0	0	0.75	0	0	0	0	90	10
1	2	9-3	35	SP	8.33	7.75	0	0.17	0.25	0.17	0.58	7.75	5.08	3.25	0	0	0	0	0	0	0	0	0	100	0
1	2	9-4	36	SP	15.33	13.17	0	1.17	1	0	2.17	13.17	8.67	4.75	1	0	0	0	0.92	0	0	0	0	94.0639	6.0013
1	2	10-1	37	COMP	8.5	7.75	0	0.17	0.33	0.25	0.75	7.75	3.75	4	0	0	0	0	0.75	0	0	0	0	91.1765	8.82353
1	2	10-2	38	COMP	7.33	5.08	0	0	0.75	0.5	1.25	5.08	5.42	1.5	0	0	0	0	0.42	0	0	0	0	94.4065	5.72988
1	2	10-3	39	COMP	10.42	9.58	0	0	0.83	0	0.83	9.58	3.33	7.08	0	0	0	0	0	0	0	0	0	99.904	0
1	2	10-4	40	COMP	9.83	7.83	0	0.17	1.33	0.5	2	7.83	8.5	0	0	0	0	0	1.33	0	0	0	0	86.47	13.53
1	2	11-1	41	COMP	12.33	10.67	1	0.25	0.42	0	0.67	11.67	7.5	2	0	0	0	0	2.33	0	0	0	0.5	77.0479	22.9521
1	2	11-2	42	COMP	6.33	5.42	0	0.17	0.75	0	0.92	5.42	4.83	1.5	0	0	0	0	0	0	0	0	0	100	0
1	2	11-3	43	COMP	6.5	5.67	0	0	0.83	0	0.83	5.67	4.5	1.5	0	0	0	0	0.5	0	0	0	0	92.3077	7.69231
1	2	11-4	44	COMP	5.42	4.42	0	0.17	0.58	0.25	1	4.42	4.08	0.83	0	0	0	0	0.5	0	0	0	0	90.5904	9.22509
1	2	12-1	45	COMP	4.67	4.33	0	0.33	0	0	0.33	4.33	4.08	0	0	0	0	0	0.58	0	0	0	0	87.3662	12.4197
1	2	12-2	46	COMP	9.58	6.42	1.75	0.67	0.33	0.42	1.42	8.17	8.08	1.5	0	0	0	0	0	0	0	0	0	100	0
1	2	12-3	47	COMP	7.42	6.58	0.5	0.17	0.17	0	0.33	7.08	3.67	3.75	0	0	0	0	0	0	0	0	0	100	0
1	2	12-4	48	COMP	7	3.42	0	0.33	0.58	0.42	1.33	3.42	5.83	1	0	0	0	0	0.17	0	0	0	0	97.5714	2.42857
1	2	13-1	49	Reg	9.92	8.83	0.25	0.08	0.58	0.17	0.83	9.08	8.5	1.25	0	0	0	0	0.17	0	0	0	0	98.2863	1.71371
1	2	13-2	50	Reg	6.33	4.67	0.25	0.17	1.17	0.08	1.42	4.92	5.58	0	0	0	0	0	0.5	0	0	0	0.25	88.1517	11.8483
1	2	13-3	51	Reg	16	15.75	0	0	0.25	0	0.25	15.75	0.83	12.83	0	0	0	0	1.33	0	0	0	1	85.375	14.5625
1	2	13-4	52	Reg	4.5	4.5	0	0	0	0	0	4.5	1.25	2	0	0	0	0	0	0	1.25	0	0	72.2222	27.7778
1	3	1-1	1	Transition	6.75	6.25	0	0.25	0.25	0	0.5	6.25	2.5	0	0	0	0	0	0	0	3.75	0	0.5	37.037	62.963
1	3	1-2	2	Transition	7.67	7.17	0	0	0.5	0	0.5	7.17	0	0	0	0	5.08	0	0.25	0	1.58	0	0.75	66.2321	33.6375
1	3	1-3	3	Transition	19.83	18.33	1	0	0.5	0	0.5	19.33	12.5	5	0	1.83	0	0	0.33	0	0	0	0.17	97.4786	2.52143
1	3	1-4	4	Transition	6.08	4.83	0	0.33	0.92	0	1.25	4.83	0	0	0	3.08	3	0	0	0	0	0	0	100	0
1	3	2-1	5	GP	16	12.83	0	1.33	1.83	0	3.17	12.83	0	0	0	10.33	2.5	0	0	0	3.17	0	0	80.1875	19.8125
1	3	2-2	6	GP	9.25	7	1	0.17	1.08	0	1.25	8	0	0	0	1.5	5.83	1.92	0	0	0	0	0	100	0
1	3	2-3	7	GP	14.33	11.92	1	0.33	1.08	0	1.42	12.92	0	0	0	7	6.33	0.5	0.33	0	0	0	0.17	96.5108	3.48918
1	3	2-4	8	GP	8.42	6.67	1.25	0	0.5	0	0.5	7.92	0	0	0	4	1.5	0	0.33	0	2.17	0	0.42	65.3207	34.6793
1	3	3-1	9	GP	15.42	14.08	0	0	1.33	0	1.33	14.08	0	0	0	8.75	6.67	0	0	0	0	0	0	100	0
1	3	3-2	10	GP	15.58	14	0	0.17	1.42	0	1.58	14	0	0	0	6	4.17	0	1.5	0	3.67	0	0.25	65.276	34.7882
1	3	3-3	11	GP	0	0	0	0	0	0	0	0	0	0	0	0	0	0	0	0	0	0	0	#DIV/0!	#DIV/0!
1	3	3-4	12	GP	4.67	4.67	0	0	0	0	0	4.67	0	0	0	2	0	0	0.67	0	2	0	0	42.8266	57.1734
1	3	4-1	13	GP	16.5	13.17	2	0.25	0.92	0.17	1.33	15.17	0	0	0	5.83	6	1	0.75	0	2.92	0	0	77.7576	22.2424
[truncated: 4,061 more rows]
